# Supplementary material for: Mapping the transcriptomics landscape of post-traumatic stress disorder symptom dimensions in World Trade Center responders
Source: Transl Psychiatry. 2021 May 24;11:310. doi: 10.1038/s41398-021-01431-6 (PMC8144574; doi:10.1038/s41398-021-01431-6)
Supplement: Supplementary file 8 — Supplementary Table 1 [file 41398_2021_1431_MOESM8_ESM.xlsx]

## Sheet: Total PCL
genes	pvalue	edf	type	cluster
IFI27	4.20134e-08	4.22283	NonLinear	1
PPP2R3B	3.17792e-07	2.81894	NonLinear	2
TBC1D10C	4.75925e-07	2.83481	NonLinear	3
MIR3648-1	6.82013e-07	3.12271	NonLinear	4
RASSF7	1.839e-06	2.7279	NonLinear	2
ARG2	2.21774e-06	1.00147	Linear	NA
USP18	6.98858e-06	3.18236	NonLinear	1
CHAMP1	7.23465e-06	2.65466	NonLinear	5
BRMS1	7.4165e-06	2.68775	NonLinear	3
S1PR4	7.51548e-06	2.52055	NonLinear	2
ZNF818P	7.8829e-06	1.81127	NonLinear	2
NOSIP	1.16823e-05	2.7238	NonLinear	3
SIGLEC1	1.36545e-05	2.57881	NonLinear	1
MIR27A	1.81788e-05	2.55053	NonLinear	2
PEX16	1.94225e-05	2.64166	NonLinear	3
OAS2	2.13441e-05	2.58398	NonLinear	1
LAMP3	2.27984e-05	3.67206	NonLinear	1
PCYT2	2.39667e-05	2.72275	NonLinear	3
GPAA1	2.4372e-05	2.83707	NonLinear	3
BOLA1	2.51252e-05	2.3841	NonLinear	2
DAZAP2	2.61153e-05	2.52057	NonLinear	5
CAST	2.71755e-05	2.58542	NonLinear	5
EEF1D	3.1527e-05	2.52032	NonLinear	2
SNHG7	3.3885e-05	2.42755	NonLinear	2
SIVA1	3.48261e-05	2.68777	NonLinear	3
LINC00937	3.53975e-05	1.00045	Linear	NA
PLEKHJ1	3.7946e-05	2.52726	NonLinear	3
HSPA1L	3.94181e-05	1.75205	NonLinear	2
NAT9	4.48085e-05	2.61046	NonLinear	3
CD68	4.5526e-05	2.40778	NonLinear	5
C17orf89	5.39342e-05	2.4749	NonLinear	2
PCED1A	5.82016e-05	2.73432	NonLinear	3
FASTK	5.89497e-05	2.62581	NonLinear	3
LMLN	6.23686e-05	1.00044	Linear	NA
RSAD2	6.26656e-05	2.78684	NonLinear	1
TAF15	6.36694e-05	2.40864	NonLinear	5
MIR3687-1	7.06803e-05	2.59666	NonLinear	4
MEST	7.12911e-05	1.14381	Linear	NA
S100A11	7.5368e-05	2.53591	NonLinear	5
CAPN10	7.76759e-05	2.63931	NonLinear	3
RAB6B	8.00428e-05	1.00044	Linear	NA
IFI44L	8.04586e-05	2.8994	NonLinear	1
TP53I13	8.33774e-05	2.56529	NonLinear	3
SRRM1	8.66126e-05	2.53622	NonLinear	5
ARHGAP4	9.07829e-05	2.36932	NonLinear	3
ARL6IP4	9.40597e-05	2.37609	NonLinear	3
CTTNBP2NL	9.65298e-05	2.50861	NonLinear	5
ARHGAP21	9.92462e-05	2.06266	NonLinear	5
FAM73B	0.000113764	2.48959	NonLinear	3
STX12	0.000119901	2.58823	NonLinear	5
UBN2	0.000125035	2.53624	NonLinear	5
DUS1L	0.0001273	2.7194	NonLinear	3
PPP1R35	0.000130042	2.33597	NonLinear	2
EFCAB14	0.000130952	2.51457	NonLinear	5
ANO6	0.00013548	2.16722	NonLinear	5
QSER1	0.00014382	2.41838	NonLinear	5
MAPRE2	0.00014855	2.24048	NonLinear	5
TBCC	0.000150665	2.2619	NonLinear	3
IGF2BP3	0.000151979	2.25117	NonLinear	5
LOC148413	0.000163494	2.51299	NonLinear	3
CDKN2B	0.00017184	1.0004	Linear	NA
RHBDD3	0.000175287	2.5528	NonLinear	3
ZAP70	0.000176178	2.62679	NonLinear	3
CBR3	0.0001796	2.4466	NonLinear	2
CCDC149	0.000181726	2.32827	NonLinear	5
MX1	0.000181991	2.47839	NonLinear	1
TNFRSF25	0.000188371	2.62595	NonLinear	3
TRIM52	0.000195777	1.91685	NonLinear	3
IFRD2	0.000210008	2.38446	NonLinear	2
RAB8A	0.00021606	2.38803	NonLinear	5
CIRBP	0.00023148	2.39764	NonLinear	3
UBP1	0.00023281	2.44764	NonLinear	5
SCRN2	0.000249135	2.42471	NonLinear	3
DNM3	0.000259824	1.81849	NonLinear	5
PLD1	0.000263779	2.51823	NonLinear	5
RIN2	0.000271962	2.27552	NonLinear	5

## Sheet: Re-experiencing
genes	pvalue	edf	type	pvalueInTotalPCL
IFI27	5.22812e-07	3.13989	NonLinear	<0.1

## Sheet: Avoidance
genes	pvalue	edf	type	pvalueInTotalPCL
ARG2	6.15228e-09	2.50037	NonLinear	<0.1
FAM132B	1.05484e-08	2.7827	NonLinear	<0.1
HBD	1.57757e-08	2.51301	NonLinear	<0.1
PNP	2.25907e-07	2.26121	NonLinear	<0.1
LAMP3	4.4566e-07	2.78223	NonLinear	<0.1
CTNNAL1	9.74258e-07	2.50988	NonLinear	<0.1
CHPT1	1.77118e-06	2.4696	NonLinear	>0.1
CCNDBP1	1.8161e-06	2.37939	NonLinear	>0.1
POLR1D	3.69032e-06	1.73344	NonLinear	>0.1
DPCD	4.19124e-06	2.57745	NonLinear	>0.1
IFIT1B	6.84421e-06	2.13243	NonLinear	<0.1
SIGLEC1	7.94639e-06	2.47892	NonLinear	<0.1
MX1	8.0868e-06	2.39438	NonLinear	<0.1
PCTP	8.58064e-06	2.49325	NonLinear	>0.1
TERF2IP	9.21261e-06	2.13099	NonLinear	<0.1
PRDX2	1.04363e-05	2.39657	NonLinear	>0.1
TFRC	1.1927e-05	2.46325	NonLinear	>0.1
AHSP	1.20227e-05	2.30295	NonLinear	>0.1
CA1	1.51729e-05	2.31949	NonLinear	>0.1
PITHD1	1.66763e-05	2.13656	NonLinear	<0.1
SERPING1	1.68803e-05	2.40858	NonLinear	<0.1
H2AFJ	2.12939e-05	2.26146	NonLinear	>0.1
HES6	2.56532e-05	2.42754	NonLinear	<0.1
ANP32B	2.61043e-05	1.00093	Linear	>0.1
ITLN1	2.94719e-05	1.73814	NonLinear	<0.1
RNF175	3.07816e-05	1.67468	NonLinear	<0.1
OAS3	3.64845e-05	2.40854	NonLinear	<0.1
TSTA3	3.7183e-05	2.41384	NonLinear	>0.1
TMCC2	4.03717e-05	1.80123	NonLinear	<0.1
EPM2A	4.20577e-05	2.05473	NonLinear	<0.1
REXO2	4.24215e-05	2.03879	NonLinear	>0.1
SRXN1	4.72498e-05	1.00106	Linear	<0.1
RGCC	6.56396e-05	2.18377	NonLinear	>0.1
USP18	6.80021e-05	2.4338	NonLinear	<0.1
STK11	6.84167e-05	2.002	NonLinear	<0.1
SLC22A4	6.8837e-05	2.42808	NonLinear	>0.1
ALAS2	7.01955e-05	1.90126	NonLinear	<0.1
CREG1	7.0783e-05	2.28002	NonLinear	>0.1
PAGE2B	7.7649e-05	2.37118	NonLinear	>0.1
ANKRD9	8.1302e-05	2.21675	NonLinear	<0.1
HMBS	9.88108e-05	2.10056	NonLinear	>0.1
GLRX5	9.92897e-05	2.09386	NonLinear	<0.1
RRAGA	0.000100691	2.33208	NonLinear	>0.1
MZT2B	0.000111361	2.36266	NonLinear	<0.1
CMAS	0.000129784	2.28763	NonLinear	>0.1
ARHGEF37	0.000132178	1.09506	Linear	<0.1
GABARAPL2	0.000147081	2.35821	NonLinear	>0.1
SLC2A1	0.000149506	1.79372	NonLinear	<0.1

## Sheet: Numbing
genes	pvalue	edf	type	pvalueInTotalPCL
MIR3648-1	3.23316e-19	7.11295	NonLinear	<0.1
MIR3687-1	1.15462e-09	5.24451	NonLinear	<0.1
ARG2	7.65817e-09	2.60625	NonLinear	<0.1
FAM132B	4.95395e-08	2.45715	NonLinear	<0.1
USP18	5.88766e-08	4.20587	NonLinear	<0.1
LAMP3	4.93403e-07	4.26835	NonLinear	<0.1
ZNF818P	2.63899e-06	1.64172	NonLinear	<0.1
HSPA1L	3.85609e-06	1.60409	NonLinear	<0.1
RAB6B	1.2291e-05	1.00049	Linear	<0.1
MX1	1.32624e-05	3.5481	NonLinear	<0.1
SNHG7	1.39312e-05	2.34692	NonLinear	<0.1
G0S2	1.41952e-05	4.92161	NonLinear	<0.1
MAPRE2	1.68171e-05	2.20003	NonLinear	<0.1
HERC5	1.8368e-05	3.82697	NonLinear	<0.1
OAS2	2.29049e-05	3.24051	NonLinear	<0.1

## Sheet: Hyperarousal
genes	pvalue	edf	type	pvalueInTotalPCL
IFI27	2.18551e-14	6.85437	NonLinear	<0.1
LAMP3	1.60657e-08	5.95752	NonLinear	<0.1
ARG2	2.86529e-07	2.50751	NonLinear	<0.1
MIR3648-1	9.35039e-07	4.6451	NonLinear	<0.1
PPP2R3B	1.35622e-06	2.71576	NonLinear	<0.1
RASSF7	5.82024e-06	2.77039	NonLinear	<0.1
PCED1A	5.98118e-06	2.77734	NonLinear	<0.1
TNFRSF25	8.20037e-06	3.05353	NonLinear	<0.1
TBC1D10C	1.06173e-05	2.81255	NonLinear	<0.1
ZNF818P	1.48407e-05	1.003	Linear	<0.1
MIR27A	1.57948e-05	3.08349	NonLinear	<0.1
MEST	1.584e-05	1.00083	Linear	<0.1
CDKN2B	2.00862e-05	1.0004	Linear	<0.1
ATF4	2.03394e-05	2.34217	NonLinear	<0.1
BRMS1	2.442e-05	2.55241	NonLinear	<0.1
FASTK	3.08907e-05	2.78011	NonLinear	<0.1
NOSIP	3.59771e-05	2.6198	NonLinear	<0.1
PEX16	3.79224e-05	2.59706	NonLinear	<0.1
DUS1L	4.10367e-05	2.66912	NonLinear	<0.1
IFRD2	4.24589e-05	2.39163	NonLinear	<0.1
PIK3CG	4.4072e-05	2.45126	NonLinear	<0.1
LOC148413	4.57352e-05	2.5565	NonLinear	<0.1
DAZAP2	4.57522e-05	2.53319	NonLinear	<0.1
C4BPA	4.76315e-05	1.00048	Linear	<0.1
NAT9	5.12092e-05	2.70425	NonLinear	<0.1
HAPLN3	5.40518e-05	2.83299	NonLinear	<0.1
STX12	5.71273e-05	2.6951	NonLinear	<0.1
PLEKHJ1	5.90105e-05	2.45819	NonLinear	<0.1
EEF1D	5.9658e-05	2.54085	NonLinear	<0.1
SPSB3	6.1031e-05	2.4599	NonLinear	<0.1
TRMT2A	6.11053e-05	2.93859	NonLinear	<0.1
GPAA1	6.44062e-05	2.70177	NonLinear	<0.1
FAM73B	6.93185e-05	2.44741	NonLinear	<0.1
PLD1	6.96285e-05	2.60035	NonLinear	<0.1
ULK3	7.32843e-05	2.70706	NonLinear	<0.1
LINC00937	8.252e-05	1.0004	Linear	<0.1
BOLA1	8.80308e-05	2.3367	NonLinear	<0.1
STMN3	9.62194e-05	3.32059	NonLinear	<0.1
LOC728743	9.69306e-05	2.95269	NonLinear	<0.1
ANO6	0.000107391	2.23837	NonLinear	<0.1
ATP6V1A	0.000111754	2.65302	NonLinear	<0.1
ZAP70	0.000112407	2.6926	NonLinear	<0.1
MILR1	0.000112431	1.0004	Linear	<0.1
ACTR3B	0.000120506	1.00021	Linear	<0.1
SDC2	0.000126901	1.00035	Linear	<0.1
OGFOD2	0.000129822	2.56572	NonLinear	<0.1
SIVA1	0.00014658	2.51954	NonLinear	<0.1
PAK2	0.000159451	2.50814	NonLinear	<0.1
CHAMP1	0.000175139	2.40684	NonLinear	<0.1
