# Supplementary material for: Mapping the transcriptomics landscape of post-traumatic stress disorder symptom dimensions in World Trade Center responders
Source: Transl Psychiatry. 2021 May 24;11:310. doi: 10.1038/s41398-021-01431-6 (PMC8144574; doi:10.1038/s41398-021-01431-6)
Supplement: Supplementary file 9 — Supplementary Table 2 [file 41398_2021_1431_MOESM9_ESM.xlsx]

## Sheet: Total PCL
genes	events	pvalue	edf	type
BTNL8	A5	4.90198e-22	8.79728	NonLinear
BANP	AF	1.1246e-15	8.53312	NonLinear
UBAP2_and_SNORD121B_and_SNORD121A	SE	3.61135e-15	8.84565	NonLinear
BANP	A3	6.78825e-15	8.52482	NonLinear
NDUFAF3	AF	1.56302e-13	8.66604	NonLinear
FUS	SE	3.32473e-13	8.7527	NonLinear
FAM214A	A5	3.55215e-13	8.70041	NonLinear
BTNL8	SE	2.00179e-12	8.73683	NonLinear
SLC6A20	SE	4.31912e-12	8.57585	NonLinear
OPA3	AL	1.01017e-10	8.57868	NonLinear
CHFR	MX	1.02931e-10	8.17711	NonLinear
C10orf105	AF	7.8484e-10	8.39066	NonLinear
PARVB	AF	7.92984e-10	6.73828	NonLinear
NECAP2	SE	2.57082e-09	8.3982	NonLinear
CHFR	MX	4.34398e-09	7.91121	NonLinear
RELT	AF	4.51648e-09	8.50719	NonLinear
SNAPC2	AF	5.43829e-09	8.28953	NonLinear
PGAP2	A3	1.73402e-08	8.50444	NonLinear
UBB	A5	4.23601e-08	4.07677	NonLinear
ARHGEF2_and_MIR6738	AF	5.30856e-08	8.54447	NonLinear
IQCH-AS1	A3	6.00129e-08	8.22491	NonLinear
CPA4	SE	6.35452e-08	8.86295	NonLinear
XAF1	SE	9.05711e-08	8.74775	NonLinear
MAGEA5_and_MAGEA10-MAGEA5_and_MAGEA10	SE	9.19929e-08	4.14015	NonLinear
ZNF182	A5	1.26257e-07	7.68672	NonLinear
ATP1B4	A5	2.0817e-07	4.05722	NonLinear
DDX11L2	A3	2.326e-07	8.49631	NonLinear
ASPM	SE	5.15474e-07	7.17026	NonLinear
ZFAND6	SE	6.59415e-07	7.58777	NonLinear
PGAP2	SE	7.41782e-07	8.74895	NonLinear
ALS2CR12	A5	1.34849e-06	8.60929	NonLinear
ALS2CR12	SE	1.34849e-06	8.60929	NonLinear
ALS2CR12	A3	1.59448e-06	8.58689	NonLinear
MICAL2_and_MIR6124	A5	1.95989e-06	7.98651	NonLinear
AOAH_and_AOAH-IT1	SE	2.27116e-06	3.27904	NonLinear
SERPINA1	A5	2.71892e-06	7.82848	NonLinear
ZNF573	SE	2.72255e-06	8.07689	NonLinear
STON2	RI	3.36559e-06	8.21459	NonLinear
ADAR	AF	4.64868e-06	3.1626	NonLinear
FAM65B	AF	5.60916e-06	4.17579	NonLinear
DGKZ_and_MIR4688	AF	5.87592e-06	6.35083	NonLinear
GOLGA3	AF	7.3226e-06	5.01094	NonLinear
ZFAND6	A3	7.65687e-06	7.54337	NonLinear
GJC1	AF	8.45108e-06	4.00744	NonLinear
AMD1	AF	8.66789e-06	8.2778	NonLinear
DGKZ_and_MIR4688	A3	9.00976e-06	5.89454	NonLinear
RPL15	A5	1.1816e-05	4.40869	NonLinear
CDC42SE1	SE	1.30918e-05	8.22114	NonLinear
COMMD4	A3	1.39625e-05	4.70758	NonLinear
ELMO1_and_MIR1200	A5	1.39814e-05	8.86248	NonLinear
AURKAIP1	A5	1.91156e-05	8.82084	NonLinear
SERPINA1	AF	1.92866e-05	7.87152	NonLinear
AKT1	AF	2.01106e-05	7.91582	NonLinear
DYRK1A	A3	2.17594e-05	5.25086	NonLinear
ANGPT2	A3	2.26395e-05	7.74482	NonLinear
CELF2	AF	2.26414e-05	5.13286	NonLinear
PHF14	SE	2.3659e-05	3.7079	NonLinear
MAP2K3	AF	2.37686e-05	3.78581	NonLinear
LILRA1	A3	2.40099e-05	2.82971	NonLinear
UBXN6	AF	2.52796e-05	3.54845	NonLinear
IL4R	SE	2.80723e-05	6.78301	NonLinear
APLP2	SE	2.97071e-05	2.45302	NonLinear
SETMAR	AF	3.04545e-05	7.35532	NonLinear
ZNF438	SE	3.31334e-05	8.3534	NonLinear
TRIM4	SE	3.46691e-05	3.99837	NonLinear
CELF2	RI	4.38619e-05	4.93938	NonLinear
UBE2V1_and_TMEM189-UBE2V1_and_TMEM189	A5	4.93085e-05	8.32321	NonLinear
RPS3_and_SNORD15A_and_SNORD15B	AL	5.58899e-05	4.81577	NonLinear
CASP1	RI	5.75808e-05	4.0807	NonLinear
DCUN1D4	SE	6.5693e-05	7.05008	NonLinear
EIF5A	AF	7.27529e-05	8.76139	NonLinear
DPEP3	A3	8.35526e-05	8.26516	NonLinear
CLK1	AF	8.54061e-05	6.20168	NonLinear
RPA2	A5	8.59905e-05	7.73088	NonLinear
FAM107B	AF	9.89835e-05	3.69112	NonLinear
KANK2	A3	0.000107864	8.77689	NonLinear
ANAPC11	SE	0.000109797	6.73178	NonLinear
C20orf27	A5	0.000113497	7.62473	NonLinear
PPM1M	AF	0.000126529	3.96846	NonLinear
PPM1M	SE	0.000126529	3.96846	NonLinear
EPOR	A5	0.000130087	8.24155	NonLinear
ARHGAP30	RI	0.000130728	3.71477	NonLinear
MTMR3_and_MIR6818	SE	0.000135923	2.86173	NonLinear
ITGA2	A3	0.000138829	8.45067	NonLinear
MROH1	SE	0.000151331	7.79525	NonLinear
ZNF33A	SE	0.000170707	8.41	NonLinear
PRR13	A3	0.000172408	8.14646	NonLinear
IQSEC1	AF	0.000183603	4.63087	NonLinear
ARL6IP4	A5	0.000204027	3.25871	NonLinear
NOL8	A3	0.000213598	5.21201	NonLinear
ALDOA	AF	0.000219744	3.9266	NonLinear
C17orf62	AF	0.00024394	5.6699	NonLinear
NOX4	SE	0.000259689	3.40568	NonLinear
HPGD	A5	0.000300077	1	Linear
NFATC2_and_MIR3194	SE	0.00031588	8.80332	NonLinear
DSC3	SE	0.000316173	3.85389	NonLinear
ATG3	RI	0.000344491	6.00503	NonLinear
RAPGEF6	SE	0.00037262	1	Linear
GSN	SE	0.000376032	7.17658	NonLinear
CELF2	A5	0.000383539	4.85383	NonLinear
C14orf159_and_SNORA11B	A5	0.000386639	8.48996	NonLinear
MAP4K4	SE	0.000411434	5.15606	NonLinear
BACH1	AF	0.000421999	6.16662	NonLinear

## Sheet: Re-experiencing
genes	events	pvalue	edf	type
SURF4	SE	6.95712e-27	8.89885	NonLinear
CPA4	SE	4.5201e-11	8.77562	NonLinear
POLD3	SE	7.55904e-09	7.24496	NonLinear
BTNL8	A5	1.04544e-06	5.80742	NonLinear
UPF2	AF	5.84353e-06	8.38732	NonLinear
ANGPT2	A3	6.84475e-06	5.60742	NonLinear
CIZ1	SE	8.79322e-06	7.33471	NonLinear
PARVB	AF	9.1963e-06	2.25199	NonLinear
SIGLEC10	A3	1.18248e-05	5.91771	NonLinear
HDAC9	A5	3.03022e-05	8.66883	NonLinear
RUSC2	AF	4.26151e-05	5.93167	NonLinear

## Sheet: Avoidance
genes	events	pvalue	edf	type

## Sheet: Numbing
genes	events	pvalue	edf	type
SPECC1	AF	8.88463e-07	8.22179	NonLinear
IKZF1	A5	9.51569e-07	8.62182	NonLinear
SLC6A20	SE	2.8812e-06	8.60973	NonLinear
COMMD4	A3	2.97511e-06	3.82086	NonLinear
SMC1A_and_MIR6857	SE	2.9939e-06	6.11766	NonLinear
APLP2	SE	4.70606e-06	2.70645	NonLinear
AURKAIP1	A5	5.30984e-06	8.5893	NonLinear
PARVB	AF	8.34891e-06	1.91052	NonLinear
SURF4	SE	9.74931e-06	7.75247	NonLinear
RNPS1	AF	1.17857e-05	8.00534	NonLinear
IL1RAP	SE	1.25008e-05	8.89211	NonLinear
KAT8	RI	1.79583e-05	8.75252	NonLinear
R3HDM1_and_MIR128-1	A3	1.81747e-05	8.81316	NonLinear
RNPS1	AF	2.05304e-05	8.28647	NonLinear
SYNCRIP	A5	2.96244e-05	8.70159	NonLinear
DGKZ_and_MIR4688	AF	3.19806e-05	3.54686	NonLinear
PDHX_and_MIR1343	A5	3.41493e-05	8.4041	NonLinear
FAM104A	SE	4.16958e-05	8.47716	NonLinear
DGKZ_and_MIR4688	A3	4.83442e-05	3.47636	NonLinear
FAM65B	AF	4.99914e-05	4.97382	NonLinear
IMMT_and_MIR4779	A3	6.57669e-05	8.7556	NonLinear
CAPRIN2	A3	7.14646e-05	8.86041	NonLinear
SENP7	MX	7.22379e-05	8.75839	NonLinear
SENP7	SE	7.41292e-05	8.75483	NonLinear
MTCH1	A5	8.90608e-05	8.73065	NonLinear
AOAH_and_AOAH-IT1	SE	9.39322e-05	3.5663	NonLinear
DDX60L	A3	9.48894e-05	8.83863	NonLinear
ATP2A3	A3	0.000104359	8.83666	NonLinear
UBE2V1_and_TMEM189-UBE2V1_and_TMEM189	A5	0.000111061	6.92855	NonLinear
RAD51B	AL	0.000117686	8.83421	NonLinear
CTPS2	AF	0.000118208	1	Linear
STX16_and_STX16-NPEPL1_and_NPEPL1	SE	0.000122196	8.71957	NonLinear
UBB	A5	0.000124384	3.03901	NonLinear
HAUS4_and_MIR4707	A5	0.00012969	8.69501	NonLinear
ADAR	AF	0.000136547	2.31424	NonLinear
BANP	AF	0.000138145	7.16214	NonLinear
PDE4B	AF	0.000141675	8.79821	NonLinear
BANP	A3	0.000146781	7.08476	NonLinear
LOC399491_and_PKD1P6_and_MIR6511B1_locus2	A3	0.000149895	8.82018	NonLinear
TANK	AF	0.000155008	8.78014	NonLinear
RNF19B	A3	0.000167396	8.83466	NonLinear
RPL15	A5	0.000173199	8.01457	NonLinear
ATP1B4	A5	0.000174563	3.41644	NonLinear

## Sheet: Hyperarousal
genes	events	pvalue	edf	type
BANP	AF	3.62832e-07	6.01342	NonLinear
BANP	A3	5.83858e-07	5.87381	NonLinear
PPP1R12B	SE	6.12603e-07	8.67922	NonLinear
ADAR	AF	1.00585e-06	3.26503	NonLinear
UBB	A5	1.377e-06	3.68642	NonLinear
MAGEA5_and_MAGEA10-MAGEA5_and_MAGEA10	SE	3.08943e-06	3.56593	NonLinear
BTNL8	A5	3.64236e-06	8.63505	NonLinear
FAM65B	AF	4.88837e-06	3.82119	NonLinear
ATP1B4	A5	5.92633e-06	3.39661	NonLinear
PARVB	AF	9.79508e-06	2.21189	NonLinear
CDC42SE1	SE	1.004e-05	3.4591	NonLinear
MAP2K3	AF	1.20102e-05	3.86953	NonLinear
GOLGA3	AF	2.13123e-05	3.39234	NonLinear
AOAH_and_AOAH-IT1	SE	3.03131e-05	3.24488	NonLinear
AKT1	AF	3.06636e-05	2.85064	NonLinear
LILRA1	A3	3.13806e-05	2.41253	NonLinear
GJC1	AF	3.42098e-05	3.80083	NonLinear
CELF2	AF	3.95378e-05	3.20778	NonLinear
PHF14	SE	4.40977e-05	3.17441	NonLinear
CHFR	MX	4.44996e-05	8.41103	NonLinear
DGKZ_and_MIR4688	AF	5.21357e-05	8.33737	NonLinear
EZH2	A5	5.31083e-05	8.78712	NonLinear
UBXN6	AF	5.61361e-05	2.89543	NonLinear
FAM107B	AF	8.47652e-05	2.8697	NonLinear
MICAL2_and_MIR6124	A5	8.93323e-05	3.80895	NonLinear
DGKZ_and_MIR4688	AF	9.16474e-05	8.21789	NonLinear
APLP2	SE	9.37924e-05	2.43604	NonLinear
SLC35F5_and_MIR4782	RI	0.000100993	3.75918	NonLinear
SLC35F5_and_MIR4782	A5	0.000100993	3.75918	NonLinear
DYRK1A	A3	0.000108393	3.10057	NonLinear
PPM1M	AF	0.000119632	3.55299	NonLinear
PPM1M	SE	0.000119632	3.55299	NonLinear
