# Supplementary material for: Mapping the transcriptomics landscape of post-traumatic stress disorder symptom dimensions in World Trade Center responders
Source: Transl Psychiatry. 2021 May 24;11:310. doi: 10.1038/s41398-021-01431-6 (PMC8144574; doi:10.1038/s41398-021-01431-6)
Supplement: Supplementary file 10 — Supplementary Table 3 [file 41398_2021_1431_MOESM10_ESM.xlsx]

## Sheet: Total PCL
GO				Canonical Pathway
Description	pvalue	qvalues		Description	pvalue	qvalues
GO_CELLULAR_NITROGEN_COMPOUND_CATABOLIC_PROCESS	0.000999001	0.0972044		KEGG_RIBOSOME	0.000999001	0.061746
GO_COTRANSLATIONAL_PROTEIN_TARGETING_TO_MEMBRANE	0.000999001	0.0972044		REACTOME_CELLULAR_RESPONSES_TO_EXTERNAL_STIMULI	0.000999001	0.061746
GO_CYTOPLASMIC_TRANSLATION	0.000999001	0.0972044		REACTOME_EUKARYOTIC_TRANSLATION_ELONGATION	0.000999001	0.061746
GO_CYTOSOLIC_LARGE_RIBOSOMAL_SUBUNIT	0.000999001	0.0972044		REACTOME_EUKARYOTIC_TRANSLATION_INITIATION	0.000999001	0.061746
GO_CYTOSOLIC_RIBOSOME	0.000999001	0.0972044		REACTOME_INFLUENZA_INFECTION	0.000999001	0.061746
GO_CYTOSOLIC_SMALL_RIBOSOMAL_SUBUNIT	0.000999001	0.0972044		REACTOME_INTERFERON_ALPHA_BETA_SIGNALING	0.000999001	0.061746
GO_DEFENSE_RESPONSE_TO_GRAM_NEGATIVE_BACTERIUM	0.000999001	0.0972044		REACTOME_METABOLISM_OF_AMINO_ACIDS_AND_DERIVATIVES	0.000999001	0.061746
GO_DENDRITIC_CELL_MIGRATION	0.000999001	0.0972044		REACTOME_NERVOUS_SYSTEM_DEVELOPMENT	0.000999001	0.061746
GO_ESTABLISHMENT_OF_PROTEIN_LOCALIZATION_TO_ENDOPLASMIC_RETICULUM	0.000999001	0.0972044		REACTOME_NONSENSE_MEDIATED_DECAY_NMD	0.000999001	0.061746
GO_ESTABLISHMENT_OF_PROTEIN_LOCALIZATION_TO_MEMBRANE	0.000999001	0.0972044		REACTOME_PLATELET_ACTIVATION_SIGNALING_AND_AGGREGATION	0.000999001	0.061746
GO_INTERLEUKIN_17_PRODUCTION	0.000999001	0.0972044		REACTOME_REGULATION_OF_EXPRESSION_OF_SLITS_AND_ROBOS	0.000999001	0.061746
GO_LARGE_RIBOSOMAL_SUBUNIT	0.000999001	0.0972044		REACTOME_RESPONSE_OF_EIF2AK4_GCN2_TO_AMINO_ACID_DEFICIENCY	0.000999001	0.061746
GO_MEGAKARYOCYTE_DIFFERENTIATION	0.000999001	0.0972044		REACTOME_RRNA_PROCESSING	0.000999001	0.061746
GO_NEGATIVE_REGULATION_OF_COAGULATION	0.000999001	0.0972044		REACTOME_SELENOAMINO_ACID_METABOLISM	0.000999001	0.061746
GO_NEGATIVE_REGULATION_OF_RESPONSE_TO_WOUNDING	0.000999001	0.0972044		REACTOME_SIGNALING_BY_ROBO_RECEPTORS	0.000999001	0.061746
GO_NEGATIVE_REGULATION_OF_VIRAL_GENOME_REPLICATION	0.000999001	0.0972044		REACTOME_SRP_DEPENDENT_COTRANSLATIONAL_PROTEIN_TARGETING_TO_MEMBRANE	0.000999001	0.061746
GO_NEGATIVE_REGULATION_OF_WOUND_HEALING	0.000999001	0.0972044		REACTOME_TRANSLATION	0.000999001	0.061746
GO_NEURON_TO_NEURON_SYNAPSE	0.000999001	0.0972044		BIOCARTA_EDG1_PATHWAY	0.001	0.061746
GO_NUCLEAR_TRANSCRIBED_MRNA_CATABOLIC_PROCESS	0.000999001	0.0972044		BIOCARTA_RAS_PATHWAY	0.001001	0.061746
GO_NUCLEAR_TRANSCRIBED_MRNA_CATABOLIC_PROCESS_NONSENSE_MEDIATED_DECAY	0.000999001	0.0972044		PID_SYNDECAN_4_PATHWAY	0.001001	0.061746
GO_PLATELET_ALPHA_GRANULE	0.000999001	0.0972044		REACTOME_ACTIVATION_OF_THE_MRNA_UPON_BINDING_OF_THE_CAP_BINDING_COMPLEX_AND_EIFS_AND_SUBSEQUENT_BINDING_TO_43S	0.001998	0.0953757
GO_PLATELET_ALPHA_GRANULE_LUMEN	0.000999001	0.0972044		REACTOME_RUNX1_REGULATES_GENES_INVOLVED_IN_MEGAKARYOCYTE_DIFFERENTIATION_AND_PLATELET_FUNCTION	0.001998	0.0953757
GO_PLATELET_DEGRANULATION	0.000999001	0.0972044		BIOCARTA_RAC1_PATHWAY	0.002	0.0953757
GO_POLYSOME	0.000999001	0.0972044		PID_S1P_S1P1_PATHWAY	0.002	0.0953757
GO_POSTSYNAPSE	0.000999001	0.0972044		KEGG_CYSTEINE_AND_METHIONINE_METABOLISM	0.002002	0.0953757
GO_PROTEIN_LOCALIZATION_TO_ENDOPLASMIC_RETICULUM	0.000999001	0.0972044		BIOCARTA_CSK_PATHWAY	0.00201005	0.0953757
GO_PROTEIN_TARGETING_TO_MEMBRANE	0.000999001	0.0972044
GO_REGULATION_OF_COAGULATION	0.000999001	0.0972044
GO_REGULATION_OF_MEGAKARYOCYTE_DIFFERENTIATION	0.000999001	0.0972044
GO_REGULATION_OF_VIRAL_GENOME_REPLICATION	0.000999001	0.0972044
GO_REGULATION_OF_WOUND_HEALING	0.000999001	0.0972044
GO_RESPONSE_TO_TYPE_I_INTERFERON	0.000999001	0.0972044
GO_RESPONSE_TO_VIRUS	0.000999001	0.0972044
GO_RIBOSOMAL_SUBUNIT	0.000999001	0.0972044
GO_RIBOSOME	0.000999001	0.0972044
GO_RNA_CATABOLIC_PROCESS	0.000999001	0.0972044
GO_STRUCTURAL_CONSTITUENT_OF_RIBOSOME	0.000999001	0.0972044
GO_STRUCTURAL_MOLECULE_ACTIVITY	0.000999001	0.0972044
GO_TRANSLATIONAL_INITIATION	0.000999001	0.0972044
GO_VESICLE_ORGANIZATION	0.000999001	0.0972044
GO_VIRAL_GENOME_REPLICATION	0.000999001	0.0972044
GO_POLYSOMAL_RIBOSOME	0.001	0.0972044
GO_GTP_DEPENDENT_PROTEIN_BINDING	0.00100301	0.0972044
GO_POSITIVE_REGULATION_OF_EPIDERMIS_DEVELOPMENT	0.00100301	0.0972044
GO_CGMP_MEDIATED_SIGNALING	0.00101626	0.0972044

## Sheet: Re-experiencing
GO					Canonical Pathway
Description	pvalue	qvalues	pvalueInTotalPCL		Description	pvalue	qvalues	pvalueInTotalPCL
GO_ACTIVIN_RECEPTOR_SIGNALING_PATHWAY	0.000999001	0.123544	>0.1		NABA_MATRISOME	0.000999001	0.125913	>0.1
GO_CELL_MATRIX_ADHESION	0.000999001	0.123544	<0.1		REACTOME_HEMOSTASIS	0.000999001	0.125913	<0.1
GO_CELL_SUBSTRATE_ADHESION	0.000999001	0.123544	<0.1		REACTOME_INTERFERON_ALPHA_BETA_SIGNALING	0.000999001	0.125913	<0.1
GO_COAGULATION	0.000999001	0.123544	<0.1		REACTOME_PLATELET_ACTIVATION_SIGNALING_AND_AGGREGATION	0.000999001	0.125913	<0.1
GO_FOREBRAIN_CELL_MIGRATION	0.000999001	0.123544	<0.1
GO_GOLGI_LUMEN	0.000999001	0.123544	<0.1
GO_INTERLEUKIN_17_PRODUCTION	0.000999001	0.123544	<0.1
GO_NEGATIVE_REGULATION_OF_COAGULATION	0.000999001	0.123544	<0.1
GO_NEGATIVE_REGULATION_OF_RESPONSE_TO_WOUNDING	0.000999001	0.123544	<0.1
GO_NEGATIVE_REGULATION_OF_VIRAL_GENOME_REPLICATION	0.000999001	0.123544	<0.1
GO_NEGATIVE_REGULATION_OF_WOUND_HEALING	0.000999001	0.123544	<0.1
GO_PLATELET_ALPHA_GRANULE	0.000999001	0.123544	<0.1
GO_PLATELET_DEGRANULATION	0.000999001	0.123544	<0.1
GO_POSITIVE_REGULATION_OF_BIOMINERALIZATION	0.000999001	0.123544	<0.1
GO_POSITIVE_REGULATION_OF_CHEMOTAXIS	0.000999001	0.123544	<0.1
GO_POSITIVE_REGULATION_OF_CYCLIN_DEPENDENT_PROTEIN_KINASE_ACTIVITY	0.000999001	0.123544	>0.1
GO_POSITIVE_REGULATION_OF_DEPHOSPHORYLATION	0.000999001	0.123544	>0.1
GO_POSITIVE_REGULATION_OF_PHOSPHOLIPASE_ACTIVITY	0.000999001	0.123544	<0.1
GO_REGULATION_OF_CELL_SUBSTRATE_ADHESION	0.000999001	0.123544	<0.1
GO_REGULATION_OF_CHEMOTAXIS	0.000999001	0.123544	<0.1
GO_REGULATION_OF_COAGULATION	0.000999001	0.123544	<0.1
GO_REGULATION_OF_RESPONSE_TO_WOUNDING	0.000999001	0.123544	<0.1
GO_REGULATION_OF_WOUND_HEALING	0.000999001	0.123544	<0.1
GO_RESPONSE_TO_TYPE_I_INTERFERON	0.000999001	0.123544	<0.1
GO_RESPONSE_TO_WOUNDING	0.000999001	0.123544	<0.1
GO_TAXIS	0.000999001	0.123544	<0.1
GO_WOUND_HEALING	0.000999001	0.123544	<0.1

## Sheet: Avoidance
GO				Canonical Pathway
Description	pvalue	qvalues		Description	pvalue	qvalues	pvalueInTotalPCL
GO_ANTIBIOTIC_METABOLIC_PROCESS	0.000999001	0.11641		REACTOME_CELLULAR_RESPONSES_TO_EXTERNAL_STIMULI	0.000999001	0.212142	<0.1
GO_ANTIOXIDANT_ACTIVITY	0.000999001	0.11641		REACTOME_DETOXIFICATION_OF_REACTIVE_OXYGEN_SPECIES	0.000999001	0.212142	>0.1
GO_AUTOPHAGOSOME	0.000999001	0.11641		REACTOME_ENERGY_DEPENDENT_REGULATION_OF_MTOR_BY_LKB1_AMPK	0.000999001	0.212142	>0.1
GO_BLOOD_MICROPARTICLE	0.000999001	0.11641		REACTOME_INTERFERON_ALPHA_BETA_SIGNALING	0.000999001	0.212142	<0.1
GO_CELLULAR_DETOXIFICATION	0.000999001	0.11641		REACTOME_INTERFERON_SIGNALING	0.000999001	0.212142	<0.1
GO_CELLULAR_RESPONSE_TO_VIRUS	0.000999001	0.11641
GO_COFACTOR_CATABOLIC_PROCESS	0.000999001	0.11641
GO_COFACTOR_METABOLIC_PROCESS	0.000999001	0.11641
GO_DETOXIFICATION	0.000999001	0.11641
GO_HEME_METABOLIC_PROCESS	0.000999001	0.11641
GO_HYDROGEN_PEROXIDE_METABOLIC_PROCESS	0.000999001	0.11641
GO_NEGATIVE_REGULATION_OF_MULTI_ORGANISM_PROCESS	0.000999001	0.11641
GO_NEGATIVE_REGULATION_OF_RESPONSE_TO_BIOTIC_STIMULUS	0.000999001	0.11641
GO_NEGATIVE_REGULATION_OF_VIRAL_GENOME_REPLICATION	0.000999001	0.11641
GO_NEGATIVE_REGULATION_OF_VIRAL_LIFE_CYCLE	0.000999001	0.11641
GO_NEGATIVE_REGULATION_OF_VIRAL_PROCESS	0.000999001	0.11641
GO_ORGANELLE_DISASSEMBLY	0.000999001	0.11641
GO_OXIDOREDUCTASE_ACTIVITY_ACTING_ON_PEROXIDE_AS_ACCEPTOR	0.000999001	0.11641
GO_PROCESS_UTILIZING_AUTOPHAGIC_MECHANISM	0.000999001	0.11641
GO_REGULATION_OF_TOR_SIGNALING	0.000999001	0.11641
GO_REGULATION_OF_VIRAL_GENOME_REPLICATION	0.000999001	0.11641
GO_REGULATION_OF_VIRAL_LIFE_CYCLE	0.000999001	0.11641
GO_RESPONSE_TO_STARVATION	0.000999001	0.11641
GO_RESPONSE_TO_TYPE_I_INTERFERON	0.000999001	0.11641
GO_RESPONSE_TO_VIRUS	0.000999001	0.11641
GO_TETRAPYRROLE_BIOSYNTHETIC_PROCESS	0.000999001	0.11641
GO_TETRAPYRROLE_METABOLIC_PROCESS	0.000999001	0.11641
GO_TOR_SIGNALING	0.000999001	0.11641
GO_TRANSCRIPTION_COACTIVATOR_ACTIVITY	0.000999001	0.11641
GO_VIRAL_GENOME_REPLICATION	0.000999001	0.11641
GO_VIRAL_LIFE_CYCLE	0.000999001	0.11641

## Sheet: Numbing
GO				Canonical Pathway
Description	pvalue	qvalues		Description	pvalue	qvalues	pvalueInTotalPCL
GO_CATALYTIC_STEP_2_SPLICEOSOME	0.000999001	0.130442		KEGG_SPLICEOSOME	0.000999001	0.126864	<0.1
GO_COMPLEMENT_ACTIVATION	0.000999001	0.130442		REACTOME_CELLULAR_RESPONSES_TO_EXTERNAL_STIMULI	0.000999001	0.126864	<0.1
GO_DEFENSE_RESPONSE_TO_BACTERIUM	0.000999001	0.130442		REACTOME_INTERFERON_ALPHA_BETA_SIGNALING	0.000999001	0.126864	<0.1
GO_GOLGI_LUMEN	0.000999001	0.130442		REACTOME_NONSENSE_MEDIATED_DECAY_NMD	0.000999001	0.126864	<0.1
GO_HUMORAL_IMMUNE_RESPONSE_MEDIATED_BY_CIRCULATING_IMMUNOGLOBULIN	0.000999001	0.130442		REACTOME_PLATELET_ACTIVATION_SIGNALING_AND_AGGREGATION	0.000999001	0.126864	<0.1
GO_MEGAKARYOCYTE_DIFFERENTIATION	0.000999001	0.130442		REACTOME_RESPONSE_TO_ELEVATED_PLATELET_CYTOSOLIC_CA2	0.000999001	0.126864	<0.1
GO_MITOCHONDRIAL_PROTEIN_COMPLEX	0.000999001	0.130442		REACTOME_RUNX1_REGULATES_GENES_INVOLVED_IN_MEGAKARYOCYTE_DIFFERENTIATION_AND_PLATELET_FUNCTION	0.000999001	0.126864	<0.1
GO_MITOCHONDRIAL_TRANSLATIONAL_TERMINATION	0.000999001	0.130442		REACTOME_THE_CITRIC_ACID_TCA_CYCLE_AND_RESPIRATORY_ELECTRON_TRANSPORT	0.000999001	0.126864	<0.1
GO_NEGATIVE_REGULATION_OF_COAGULATION	0.000999001	0.130442		REACTOME_TRANSLATION	0.000999001	0.126864	<0.1
GO_NEGATIVE_REGULATION_OF_RESPONSE_TO_WOUNDING	0.000999001	0.130442
GO_NEGATIVE_REGULATION_OF_WOUND_HEALING	0.000999001	0.130442
GO_ORGANELLE_INNER_MEMBRANE	0.000999001	0.130442
GO_PLATELET_ALPHA_GRANULE	0.000999001	0.130442
GO_PLATELET_ALPHA_GRANULE_LUMEN	0.000999001	0.130442
GO_PLATELET_DEGRANULATION	0.000999001	0.130442
GO_PROTEIN_TARGETING_TO_MITOCHONDRION	0.000999001	0.130442
GO_REGULATION_OF_BODY_FLUID_LEVELS	0.000999001	0.130442
GO_REGULATION_OF_COAGULATION	0.000999001	0.130442
GO_REGULATION_OF_MEGAKARYOCYTE_DIFFERENTIATION	0.000999001	0.130442
GO_REGULATION_OF_RESPONSE_TO_CYTOKINE_STIMULUS	0.000999001	0.130442
GO_REGULATION_OF_RESPONSE_TO_WOUNDING	0.000999001	0.130442
GO_REGULATION_OF_WOUND_HEALING	0.000999001	0.130442
GO_RESPONSE_TO_TYPE_I_INTERFERON	0.000999001	0.130442
GO_RESPONSE_TO_WOUNDING	0.000999001	0.130442
GO_RIBOSOMAL_SUBUNIT	0.000999001	0.130442
GO_RIBOSOME	0.000999001	0.130442
GO_RNA_CATABOLIC_PROCESS	0.000999001	0.130442
GO_SPLICEOSOMAL_COMPLEX	0.000999001	0.130442
GO_STRUCTURAL_CONSTITUENT_OF_RIBOSOME	0.000999001	0.130442
GO_TRANSLATIONAL_ELONGATION	0.000999001	0.130442
GO_TRANSLATIONAL_TERMINATION	0.000999001	0.130442
GO_U2_TYPE_SPLICEOSOMAL_COMPLEX	0.000999001	0.130442

## Sheet: Hyperarousal
GO				Canonical Pathway
Description	pvalue	qvalues		Description	pvalue	qvalues	pvalueInTotalPCL
GO_CELL_SUBSTRATE_JUNCTION	0.000999001	0.0889271		KEGG_RIBOSOME	0.000999001	0.0513233	<0.1
GO_CELLULAR_NITROGEN_COMPOUND_CATABOLIC_PROCESS	0.000999001	0.0889271		REACTOME_ACTIVATION_OF_THE_MRNA_UPON_BINDING_OF_THE_CAP_BINDING_COMPLEX_AND_EIFS_AND_SUBSEQUENT_BINDING_TO_43S	0.000999001	0.0513233	<0.1
GO_COAGULATION	0.000999001	0.0889271		REACTOME_CELLULAR_RESPONSES_TO_EXTERNAL_STIMULI	0.000999001	0.0513233	<0.1
GO_COTRANSLATIONAL_PROTEIN_TARGETING_TO_MEMBRANE	0.000999001	0.0889271		REACTOME_EUKARYOTIC_TRANSLATION_ELONGATION	0.000999001	0.0513233	<0.1
GO_CYTOSOLIC_LARGE_RIBOSOMAL_SUBUNIT	0.000999001	0.0889271		REACTOME_EUKARYOTIC_TRANSLATION_INITIATION	0.000999001	0.0513233	<0.1
GO_CYTOSOLIC_RIBOSOME	0.000999001	0.0889271		REACTOME_INFLUENZA_INFECTION	0.000999001	0.0513233	<0.1
GO_CYTOSOLIC_SMALL_RIBOSOMAL_SUBUNIT	0.000999001	0.0889271		REACTOME_INTERFERON_ALPHA_BETA_SIGNALING	0.000999001	0.0513233	<0.1
GO_CYTOSOLIC_TRANSPORT	0.000999001	0.0889271		REACTOME_METABOLISM_OF_AMINO_ACIDS_AND_DERIVATIVES	0.000999001	0.0513233	<0.1
GO_DEFENSE_RESPONSE_TO_GRAM_NEGATIVE_BACTERIUM	0.000999001	0.0889271		REACTOME_NERVOUS_SYSTEM_DEVELOPMENT	0.000999001	0.0513233	<0.1
GO_ESTABLISHMENT_OF_PROTEIN_LOCALIZATION_TO_ENDOPLASMIC_RETICULUM	0.000999001	0.0889271		REACTOME_NONSENSE_MEDIATED_DECAY_NMD	0.000999001	0.0513233	<0.1
GO_ESTABLISHMENT_OF_PROTEIN_LOCALIZATION_TO_MEMBRANE	0.000999001	0.0889271		REACTOME_PLATELET_ACTIVATION_SIGNALING_AND_AGGREGATION	0.000999001	0.0513233	<0.1
GO_ESTABLISHMENT_OF_PROTEIN_LOCALIZATION_TO_ORGANELLE	0.000999001	0.0889271		REACTOME_REGULATION_OF_EXPRESSION_OF_SLITS_AND_ROBOS	0.000999001	0.0513233	<0.1
GO_INTERLEUKIN_17_PRODUCTION	0.000999001	0.0889271		REACTOME_RESPONSE_OF_EIF2AK4_GCN2_TO_AMINO_ACID_DEFICIENCY	0.000999001	0.0513233	<0.1
GO_LARGE_RIBOSOMAL_SUBUNIT	0.000999001	0.0889271		REACTOME_RRNA_PROCESSING	0.000999001	0.0513233	<0.1
GO_MEGAKARYOCYTE_DIFFERENTIATION	0.000999001	0.0889271		REACTOME_RUNX1_REGULATES_GENES_INVOLVED_IN_MEGAKARYOCYTE_DIFFERENTIATION_AND_PLATELET_FUNCTION	0.000999001	0.0513233	<0.1
GO_NEGATIVE_REGULATION_OF_COAGULATION	0.000999001	0.0889271		REACTOME_SELENOAMINO_ACID_METABOLISM	0.000999001	0.0513233	<0.1
GO_NEGATIVE_REGULATION_OF_GROWTH	0.000999001	0.0889271		REACTOME_SIGNALING_BY_ROBO_RECEPTORS	0.000999001	0.0513233	<0.1
GO_NEGATIVE_REGULATION_OF_RESPONSE_TO_WOUNDING	0.000999001	0.0889271		REACTOME_SRP_DEPENDENT_COTRANSLATIONAL_PROTEIN_TARGETING_TO_MEMBRANE	0.000999001	0.0513233	<0.1
GO_NEGATIVE_REGULATION_OF_WOUND_HEALING	0.000999001	0.0889271		REACTOME_TRANSLATION	0.000999001	0.0513233	<0.1
GO_NUCLEAR_TRANSCRIBED_MRNA_CATABOLIC_PROCESS	0.000999001	0.0889271		BIOCARTA_EDG1_PATHWAY	0.001	0.0513233	<0.1
GO_NUCLEAR_TRANSCRIBED_MRNA_CATABOLIC_PROCESS_NONSENSE_MEDIATED_DECAY	0.000999001	0.0889271		BIOCARTA_RAC1_PATHWAY	0.001	0.0513233	<0.1
GO_PLATELET_ACTIVATION	0.000999001	0.0889271		BIOCARTA_PTDINS_PATHWAY	0.001001	0.0513233	<0.1
GO_POLYSOME	0.000999001	0.0889271		BIOCARTA_RAS_PATHWAY	0.001001	0.0513233	<0.1
GO_POSITIVE_REGULATION_OF_PHOSPHATIDYLINOSITOL_3_KINASE_SIGNALING	0.000999001	0.0889271		REACTOME_FORMATION_OF_FIBRIN_CLOT_CLOTTING_CASCADE	0.001001	0.0513233	<0.1
GO_POSITIVE_REGULATION_OF_PHOSPHOLIPASE_ACTIVITY	0.000999001	0.0889271		KEGG_COMPLEMENT_AND_COAGULATION_CASCADES	0.001998	0.0945613	<0.1
GO_POSITIVE_REGULATION_OF_SUPRAMOLECULAR_FIBER_ORGANIZATION	0.000999001	0.0889271		REACTOME_ANTIVIRAL_MECHANISM_BY_IFN_STIMULATED_GENES	0.001998	0.0945613	<0.1
GO_PROTEIN_DEPHOSPHORYLATION	0.000999001	0.0889271
GO_PROTEIN_LOCALIZATION_TO_ENDOPLASMIC_RETICULUM	0.000999001	0.0889271
GO_PROTEIN_TARGETING	0.000999001	0.0889271
GO_PROTEIN_TARGETING_TO_MEMBRANE	0.000999001	0.0889271
GO_REGULATION_OF_COAGULATION	0.000999001	0.0889271
GO_REGULATION_OF_MEGAKARYOCYTE_DIFFERENTIATION	0.000999001	0.0889271
GO_REGULATION_OF_PHOSPHOLIPASE_C_ACTIVITY	0.000999001	0.0889271
GO_REGULATION_OF_WOUND_HEALING	0.000999001	0.0889271
GO_RESPONSE_TO_TYPE_I_INTERFERON	0.000999001	0.0889271
GO_RESPONSE_TO_WOUNDING	0.000999001	0.0889271
GO_RIBOSOMAL_SUBUNIT	0.000999001	0.0889271
GO_RIBOSOME	0.000999001	0.0889271
GO_RIBOSOME_ASSEMBLY	0.000999001	0.0889271
GO_RNA_CATABOLIC_PROCESS	0.000999001	0.0889271
GO_RRNA_BINDING	0.000999001	0.0889271
GO_STRUCTURAL_CONSTITUENT_OF_RIBOSOME	0.000999001	0.0889271
GO_STRUCTURAL_MOLECULE_ACTIVITY	0.000999001	0.0889271
GO_TRANSLATIONAL_INITIATION	0.000999001	0.0889271
GO_VIRAL_GENE_EXPRESSION	0.000999001	0.0889271
GO_WOUND_HEALING	0.000999001	0.0889271
GO_POLYSOMAL_RIBOSOME	0.001	0.0889271
GO_MIRNA_METABOLIC_PROCESS	0.001002	0.0889271
GO_POSITIVE_REGULATION_OF_COAGULATION	0.00100402	0.0889271
