# Supplementary material for: Mapping the transcriptomics landscape of post-traumatic stress disorder symptom dimensions in World Trade Center responders
Source: Transl Psychiatry. 2021 May 24;11:310. doi: 10.1038/s41398-021-01431-6 (PMC8144574; doi:10.1038/s41398-021-01431-6)
Supplement: Supplementary file 11 — Supplementary Table 4 [file 41398_2021_1431_MOESM11_ESM.xlsx]

## Sheet: eigen-gene
			Total PCL					Re-experiencing					Avoidance					Numbing					Hyperarousal
module	n_gene	gene_list	pvalue	edf	type	significant		pvalue	edf	type	significant		pvalue	edf	type	significant		pvalue	edf	type	significant		pvalue	edf	type	significant
bisque4	306	ACBD5,ALG10B,ANAPC16,ANGEL2,ANKRD36B,APPL1,ARGLU1,ARHGAP11A,ARPP19,ATP5S,B3GALNT2,BBIP1,BCKDHB,BLOC1S6,BLZF1,BPNT1,C15orf57,C17orf100,C2orf49,C5orf24,C5orf28,C7orf50,CAMLG,CCDC152,CCDC90B,CD96,CDC40,CDKAL1,CEP135,CEP44,CNTLN,COMMD2,COQ10B,CPSF2,CREBZF,CWF19L1,CYCS,CYP51A1,DBR1,DCAF12,DCLRE1C,DCUN1D5,DDX52,DENR,DGKE,DHFRL1,DIABLO,DIS3,DNAJC21,DNM1L,DTYMK,DUSP28,ERCC6L2,EXOSC2,FAM111B,FAM195A,FAM20…	0.305646	1	Linear			0.256077	3.821	NonLinear			0.592035	1	Linear			0.200602	1	Linear			0.286913	1	Linear
blue	4388	AAED1,AAGAB,AASDH,AASDHPPT,ABCA10,ABCA11P,ABCA5,ABCB1,ABCB10,ABCB7,ABCD2,ABCD3,ABCE1,ABHD10,ABHD13,ABHD17B,ABHD3,ABI1,ABRACL,ABT1,ACAA2,ACAD11,ACADM,ACAP2,ACAT1,ACAT2,ACBD3,ACKR3,ACN9,ACOT13,ACOT8,ACP1,ACRC,ACSL3,ACSL4,ACSM3,ACTL6A,ACTR10,ACTR1B,ACTR3,ACTR3C,ACTR5,ACTR6,ACVR1C,ACVR2A,ACYP1,ACYP2,ADA,ADAL,ADAM10,ADAM20P1,ADAM22,ADAM28,ADAM9,ADAMTS5,ADAMTS6,ADAT2,ADD3,ADH5,ADI1,ADIPOR1,ADK,ADO,ADPR…	0.451071	5.23068	NonLinear			0.379017	3.45731	NonLinear			0.262171	1	Linear			0.58156	1	Linear			0.724676	1	Linear
brown4	427	ABCA1,ABHD2,ABHD4,ABHD5,ACOX1,ACSL1,ADAR,ADM,AGO4,AGPAT9,ALOX5,ALOX5AP,ALPK1,ANKRD13A,APAF1,APMAP,APOBEC3A,AQP9,AREL1,ARHGAP25,ARHGAP26,ARL11,ARSG,ASAP1,ASF1B,ATP6V0B,AVIL,B4GALT5,BCL6,BEST1,BMX,BRI3,BTNL8,C10orf54,C14orf159,C16orf54,C5AR1,C5AR2,CA4,CACUL1,CAMK2G,CAMKK2,CASS4,CCNJL,CCR1,CD55,CDA,CDC42EP2,CDH26,CEACAM1,CEACAM3,CEACAM4,CEBPB,CFAP45,CFAP58,CFLAR,CFP,CHMP2A,CHST11,CHST15,CHSY1,CLEC1A…	0.386031	5.23864	NonLinear			0.484518	4.01625	NonLinear			0.0845076	1.77001	NonLinear			0.93381	1.06115	Linear			0.473412	1.70046	NonLinear
coral2	68	ABCB4,AFF3,AKAP6,BANK1,BCL11A,BCL7A,BEND4,BEND5,BLK,BLNK,CD180,CD19,CD200,CD22,CD40,CD72,CD79A,CD79B,CLEC17A,COBLL1,COL19A1,CR2,CXCR5,DENND5B,E2F5,EBF1,FADS3,FAM129C,FCER2,FCRL1,FCRL2,FCRLA,HLA-DOA,HLA-DOB,KCNH8,KHDRBS2,KIAA0125,KLHL14,LAMC1,LARGE,LCN10,LINC00494,LINC00926,MIR600HG,MS4A1,N4BP3,NT5E,OSBPL10,P2RX5,PARM1,PAX5,PCDH9,PLEKHG1,PMEPA1,PNOC,PRICKLE1,PTPRK,RAB30,RALGPS2,RASGRP3,SCN3A,SNX29…	0.647176	1	Linear			0.166023	3.94879	NonLinear			0.179135	1	Linear			0.424787	1	Linear			0.608105	1	Linear
darkorange	925	ABCC1,ABCD1,ABCF1,ABCF3,ABHD8,ABL1,ABR,ACD,ACIN1,ACO2,ACTN4,ADAM19,ADCK3,ADD1,ADRM1,AGAP2,AGAP3,AGER,AGO1,AGO2,AGPAT1,AGPAT3,AHDC1,AKAP13,AKAP8L,AKNA,AKT2,ALAD,ALDH16A1,ALDH3B1,ALDH4A1,ALKBH5,AMBRA1,ANKRD11,ANKRD33B,ANKRD44-IT1,ANKRD52,ANKS1A,ANXA9,AP1B1,AP1M1,AP2A2,AP3D1,APP,ARAF,ARF3,ARHGAP1,ARHGAP17,ARHGAP33,ARHGDIA,ARHGEF1,ARHGEF10L,ARHGEF18,ARHGEF2,ARID1A,ARID1B,ARID3B,ARSA,ASAP1-IT1,ASMTL,A…	0.737027	1	Linear			0.376681	3.97711	NonLinear			0.0405262	1.98887	NonLinear	*		0.694603	1	Linear			0.823971	1	Linear
darkred	1273	AARS2,AASS,ABHD11,ABHD15,ABI2,ABL2,ACBD7,ACER3,ACKR2,ACSL6,ACVRL1,ADAMTS17,ADAMTS2,ADAMTS4,ADAMTSL5,ADAT1,ADCY6,ADM2,ADRBK2,AFMID,AGMAT,AIFM1,AIFM2,AJUBA,AK3,AKAP5,AKIP1,ALDH1B1,ALDH1L2,ALDH6A1,ALDH7A1,ALDH8A1,ALG1,ALG1L9P,ALKBH4,ALPK3,ANKLE1,ANKRD16,ANKRD42,ANKS4B,ANP32A-IT1,AP1S3,AP3M1,AP4E1,AP4S1,AP5S1,APBB2,APOBEC3D,APOBEC3F,APOL1,APOLD1,APOOL,APTR,AQP4-AS1,ARIH2OS,ARL16,ARMC10,ARMC9,ARNTL2,A…	0.683494	1	Linear			0.7142	1	Linear			0.567834	1.59773	NonLinear			0.627716	1	Linear			0.457962	1	Linear
grey	2483	A1BG,A3GALT2,A4GALT,AAMDC,ABCA13,ABCA6,ABCB6,ABCB9,ABCC13,ABCC4,ABCG2,ABHD17C,ABO,ABTB2,ACCS,ACER2,ACHE,ACKR1,ACOT1,ACOT11,ACOT4,ACOXL,ACP5,ACRBP,ACSBG1,ACSS3,ACTA2,ACTL10,ACTN1-AS1,ADAM12,ADAM23,ADAMTS1,ADAMTS13,ADAMTS7P1,ADARB2,ADAT3,ADCY10,ADD2,ADM5,ADORA2B,ADORA3,ADPRHL1,ADRA2A,ADSSL1,AFAP1,AGAP1,AGAP7P,AHCTF1P1,AHRR,AIFM3,AIM1L,AJAP1,AK1,AKAP12,AKAP3,AKR1C1,AKR1C2,AKR1C8P,AKR1E2,AKT1S1,ALDH5…	0.540767	4.94653	NonLinear			0.186231	4.56437	NonLinear			0.11787	1.2214	Linear			0.610784	1	Linear			0.828653	1	Linear
grey60	2157	A1BG-AS1,A2M-AS1,AAAS,AACS,AAMP,AAR2,AARS,ABCA2,ABCA3,ABCB8,ABCC10,ABCD4,ABCF2,ABHD14A,ABHD14B,ABHD17A,ABHD6,ABLIM2,ACACA,ACACB,ACAD9,ACADS,ACAP1,ACAP3,ACBD4,ACBD6,ACE,ACOT2,ACOT7,ACOX3,ACP6,ACSF2,ACSF3,ACSL5,ACSS1,ACTA2-AS1,ACTR3B,ACTR8,ACVR2B,ADAM1A,ADAMTS10,ADAP1,ADARB1,ADCK1,ADCK2,ADCK4,ADCK5,ADCY3,ADCY7,ADCY9,ADHFE1,ADORA2A,AEBP1,AFAP1L2,AFG3L1P,AGAP5,AGAP6,AGAP9,AGBL2,AGBL5,AGFG2,AGPAT4,AGP…	0.854741	1	Linear			0.185731	4.11283	NonLinear			0.0809622	1.8199	NonLinear			0.894511	1	Linear			0.845398	1	Linear
indianred4	35	ACOT9,AMICA1,CD63,DUSP6,GADD45B,GLA,GMPR2,HTATIP2,IFITM1,ISG20,LILRA5,LMNB1,LMO2,LST1,NANS,NPC2,OSTF1,PGK1,PPT1,PRELID1,PSENEN,PSMB3,PSMB8,PSMB9,PSME1,RNASEL,RTFDC1,S100A4,S100A6,SQRDL,SRA1,TNFAIP8L2,UBC,USF1,VSIG4	0.700995	1	Linear			0.649925	1	Linear			0.288503	1.55603	NonLinear			0.428774	1	Linear			0.545422	1	Linear
lavenderblush3	74	AP3S2,ASB8,CARD6,CASP8,CCDC125,CCNYL1,CERS5,CHM,CHMP1B,CRK,CRLF3,CXorf23,DEGS1,DSCR3,ERLIN2,EVI5,EXOC8,FBXW2,FGD4,GNB4,GPR155,IKBIP,ING1,JADE1,KBTBD11,KCMF1,KCTD20,KLHL8,KMT2E-AS1,KPNA4,KRAS,LACTB,LEPROT,LIN54,LINC00641,LY75,MBD2,MDM2,MFSD11,NUPL1,PAFAH1B2,PAPOLG,PHF20,PKNOX1,PLEKHB2,PPM1D,PSTPIP2,PTOV1-AS1,QTRTD1,RAB21,RAB22A,RAB27A,RAB33B,RABGEF1,RPS6KA3,RTN4,RWDD4,SAP30L,SCARB2,SOAT1,SYAP1,TIG…	0.430445	5.10427	NonLinear			0.561953	3.66191	NonLinear			0.347469	2.0647	NonLinear			0.449523	1	Linear			0.390834	1.64384	NonLinear
lightpink4	75	ACO1,AGRN,ANKRD22,APOL6,BATF2,BST2,C19orf66,CD274,CMPK2,CMTR1,CNP,DDX58,DDX60,DHX58,DRAP1,DTX3L,EIF2AK2,EPSTI1,ETV7,FCGR1A,FCGR1B,FCGR1C,GBP1,GBP2,GBP4,GBP5,HERC5,HERC6,IFI16,IFI35,IFI44,IFI44L,IFI6,IFIH1,IFIT1,IFIT2,IFIT3,IFIT5,IRF7,ISG15,LAP3,LY6E,MOV10,MX1,OAS1,OAS2,OAS3,OASL,ODF3B,PARP12,PARP14,PARP9,PLSCR1,RSAD2,RTP4,SAMD4A,SAMD9L,SERPING1,SIGLEC1,SP100,STAT1,STAT2,TDRD7,TNFSF13B,TOR1B,TREX1…	0.487606	1	Linear			0.535431	1	Linear			0.016993	2.61521	NonLinear	*		0.824595	1.08086	Linear			0.661819	1	Linear
lightsteelblue	39	AQP7P1,C1QL1,C1QL4,C1QTNF1,C1QTNF8,C1orf158,C1orf168,C1orf94,C3orf30,C3orf36,C3orf56,CCDC168,CMYA5,CXorf49,CXorf49B,DBET,DKFZp451B082,DLG2,FAM169B,FAM182B,FAM230B,GLI3,GOLGA6L6,IGFN1,LOC643387,LRP2,MN1,MUC16,MUC19,MUC4,MYO15A,PCOLCE-AS1,REXO1L2P,ROCK1P1,TMEM178B,WDR87,WTH3DI,ZMIZ1-AS1,ZNF704	0.227194	1	Linear			0.199361	1	Linear			0.44223	1	Linear			0.150019	1	Linear			0.468445	1	Linear
mediumorchid	65	AIF1,ANAPC13,ARPC2,ARPC3,ATG3,ATP6V0E1,ATP6V1E1,BLOC1S1,BUD31,C4orf3,CALM2,CARD16,CASP1,CASP4,CHCHD2,CIR1,CKLF,CLEC4A,CLIC1,CMTM2,CNBP,COX5B,DDIT3,DNAJA1,DYNLT1,EAPP,FAM103A1,FAM32A,GMFG,GSTO1,GTF2B,H2AFZ,HMGB2,HSBP1,LAMTOR5,MMADHC,MYL12A,MYL12B,NDUFB6,NMI,NOP10,PCMT1,POLB,PPP2R3C,PSMB1,RBP7,RPPH1,S100A12,S100A9,SAMSN1,SAT1,SDF2,SEC11A,SEP15,SLU7,SRGN,SUCLG1,SUMO1,SYF2,TAF12,TAF7,TMEM59,TMEM60,TN…	0.353238	1.68515	NonLinear			0.192103	3.27132	NonLinear			0.745917	1	Linear			0.144527	1	Linear			0.515838	1.17418	Linear
orange	191	AK6,ANXA1,ATP5C1,ATP5E,ATP5F1,ATP5I,ATP5J,ATP5L,ATP5O,ATP6V1G1,B2M,BCL2A1,BEX2,BOLA3,BTF3,C11orf1,C14orf2,C8orf59,CD48,CD52,CDKN3,CHCHD1,CHMP5,CKS2,COMMD3,COMMD6,COX14,COX16,COX6A1,COX6C,COX7A2,COX7B,COX7C,CSTA,CWC15,DBI,DLGAP5,DPM1,DPY30,EEF1A1,EEF1B2,EEF1E1,EIF1AY,ERH,FAU,FGFR1OP2,FUNDC2,GAS5,GLRX,GRINA,HINT1,HIST1H4C,IFI27L2,IFT20,KIF15,KLRB1,LINC00152,LINC00493,LINC00892,LINC00998,LINC01506,L…	0.166963	2.05461	NonLinear			0.0651541	5.95052	NonLinear			0.762668	1	Linear			0.268358	1.51384	NonLinear			0.298916	1.89335	NonLinear
plum	47	BLVRA,CETN2,CHMP4A,COX17,COX4I1,COX6B1,DNAJC8,EIF3M,GIMAP7,HIST1H2BG,LDHB,MEA1,MRPL51,NACA,NDUFA13,NDUFA8,NEDD8,NGDN,NPM1,NSA2,NSMCE1,PARK7,PFDN2,POMP,PPIA,PSMA7,PSMB6,PSMB7,PSMD4,PSME2,RAN,RNF181,ROMO1,RPL10A,RPL22,RPL23A,RPL36AL,RPS4X,RPS4Y1,SEC61G,SHFM1,SOD1,TMSB10,TMSB4X,UFC1,VAMP8,ZMAT2	0.328133	1.90455	NonLinear			0.100784	5.52524	NonLinear			0.645071	1	Linear			0.29823	1.00418	Linear			0.378709	1.80808	NonLinear
salmon4	85	ABCC3,ABLIM3,ALOX12,ARHGAP6,ASAP2,BEND2,BMP6,C6orf25,CALD1,CDKN1A,CLDN5,CLU,CMTM5,CTDSPL,CTTN,CXCR2P1,DNM3,EGF,EHD3,ELOVL7,ESAM,F13A1,FHL1,FSTL1,GAS2L1,GFI1B,GNAZ,GP6,GP9,GUCY1B3,ITGA2B,ITGB3,ITGB5,JAM3,KIAA1211,KIFC3,LINC00989,LMNA,LTBP1,LY6G6F,MFAP3L,MGLL,MMD,MMRN1,MYL9,MYLK,NRGN,PARD3,PCSK6,PDE3A,PDE5A,PDGFA,PDLIM1,PEAR1,PF4,PKHD1L1,PLXNB3,PRKAR2B,PROS1,PTCRA,PTGS1,RAB27B,RHOBTB1,SDC4,SDPR,SEC…	0.00515566	5.06007	NonLinear	*		0.00452656	5.84226	NonLinear	*		0.0460627	1.56046	NonLinear	*		0.00491038	1.32767	Linear	*		0.0113028	2.41844	NonLinear	*
skyblue2	1334	AATF,ABCC2,ABCC5,ABHD12,ABHD16A,ACAA1,ACAD10,ACAD8,ACADVL,ACLY,ACP2,ACPP,ACSS2,ACTB,ACTG1,ACTG1P4,ACTR1A,ACTR2,ACVR1,ACVR1B,ADAM15,ADAM17,ADAM20,ADAP2,ADCY10P1,ADIPOR2,ADNP,ADNP2,ADPGK,ADPGK-AS1,ADPRH,ADPRHL2,AFF1,AFF4,AGAP4,AGFG1,AGPAT2,AGTRAP,AHCTF1,AHCYL1,AHCYL2,AHSP,AIM1,AKAP10,AKIRIN2,ALAS1,ALDH2,ALDOA,ALYREF,AMMECR1L,AMOTL1,AMPD3,ANKDD1A,ANKFY1,ANKHD1,ANKRD17,ANKRD44,ANKRD54,ANO10,ANO6,ANP3…	0.418916	5.03128	NonLinear			0.539805	3.89919	NonLinear			0.0490387	2.15375	NonLinear	*		0.812628	1.14284	Linear			0.550088	1.80233	NonLinear
steelblue	142	AAK1,ABCA9,ABCC9,ACADSB,AK4,ANKRD20A9P,ARHGEF26-AS1,ARL17A,ARRDC3-AS1,ASTN2,BAGE,BBOX1-AS1,C17orf85,CASC9,CASP2,CBX5,CDKN2B-AS1,CEP68,CES3,CHRM3,CREB3L2,CRYBB2P1,DCP1A,DCTN5,DLEU1,DOPEY2,DPY19L2P2,EMC3-AS1,FAM115C,FAM117B,FGF5,FOXD4L5,GLIPR1L2,GNRHR2,GOSR1,GPR98,GSG1,HHLA3,HLA-L,HSP90AB4P,HYMAI,INPP5B,KCNQ1OT1,KIAA1161,KIF3B,KLHL6,KLHL6-AS1,KPNA6,L2HGDH,LINC00491,LINC00506,LINC00507,LINC00649,LIN…	0.610943	1	Linear			0.725671	3.79002	NonLinear			0.0737365	2.49088	NonLinear			0.622618	1	Linear			0.359184	1.90652	NonLinear
white	443	AATK,ABAT,ABCA7,ABCC6,ABCG1,ABI3,ABTB1,ACTN1,ADAM8,ADAMTSL4,ADAMTSL4-AS1,ADCY4,ADRBK1,AKT1,ALPL,AMPD2,ANKRD13D,ANPEP,AOC2,AOC3,AP5B1,APBB1IP,APOBR,APOL2,ARAP1,ARAP3,ARHGAP27,ARHGAP30,ARHGAP9,ARHGEF11,ARHGEF40,ARID3A,ARID5A,ARRB2,ASPRV1,ATG16L2,ATG2A,ATXN7L3,B3GNT8,B3GNT9,B3GNTL1,BAIAP2,BANP,BASP1,BBC3,BCKDK,BCL3,BICD2,BIN3-IT1,C10orf105,C15orf39,C17orf62,C7orf43,C7orf49,C9orf139,C9orf66,C9orf89,C…	0.930349	1	Linear			0.305613	3.9882	NonLinear			0.0893612	1.68245	NonLinear			0.871608	1	Linear			0.546051	1	Linear
yellow4	57	ABLIM1,AES,ANKS6,AQP3,ATG9B,AXIN2,BACH2,BAG3,BCL11B,BCL2,CCR7,CD27,CD3E,CHMP7,DGKA,EDAR,ENO2,EPHA1,EPHX2,EPPK1,FAIM3,FAM171A1,FHIT,FLT3LG,GRAP,HABP4,HEMK1,KLHL3,LEF1,LEF1-AS1,LINC01128,LOC100507387,LTA,MAL,MDS2,MORC2,MYC,NIPAL3,NOG,PCED1B,PLEKHB1,RCAN3,RNF157-AS1,SATB1,SEPT6,SIRPG,SLC16A10,SLC22A23,SSTR3,TCF7,TESPA1,TMEM204,TNFRSF10A,TRABD2A,TRAF1,UBASH3A,WNT7A	0.779721	1	Linear			0.247713	3.70893	NonLinear			0.0752251	1.76515	NonLinear			0.711172	1	Linear			0.954165	1	Linear

## Sheet: eigen-isoform
			Total PCL					Re-experiencing					Avoidance					Numbing					Hyperarousal
module	n_isoform	isoform_list	pvalue	edf	type	significant		pvalue	edf	type	significant		pvalue	edf	type	significant		pvalue	edf	type	significant		pvalue	edf	type	significant
brown	473	NR_033267,NR_024447,NR_027471,NR_102424,NR_027053,NR_109925,NR_038931,NR_110729,NR_103777,NR_110751,NR_110106,NR_040038,NR_034034,NR_120363,NR_120424,NR_120621,NR_125816,NR_125819,NM_001301062,NM_019119,NM_001278267,NR_121578,NM_032554,NR_024872,NR_072989,NR_121676,NR_110833,NM_001143970,NR_027287,NR_024425,NM_001285522,NM_001145320,NM_000554,NM_080750,NR_110251,NM_014005,NM_175883,NM_001145045,N…	0.865878	1	Linear			0.528491	1.50281	NonLinear			0.934952	1	Linear			0.628962	1	Linear			0.718655	1.36712	Linear
brown2	357	NR_024413,NR_039988,NM_001242740,NM_001256368,NR_110285,NR_037168,NR_110938,NR_110852,NR_110870,NR_027417,NR_027440,NR_028337,NR_040024,NR_038954,NR_110085,NR_110248,NR_110804,NR_120387,NR_120653,NR_122071,NR_125854,NM_001301109,NR_103739,NR_110138,NR_027401,NM_016239,NM_000864,NR_103552,NR_036635,NR_040064,NR_027331,NR_002227,NR_024006,NR_002773,NM_032040,NR_033873,NR_027291,NM_004391,NM_021635,…	0.272418	7.11042	NonLinear			0.851742	1	Linear			0.305605	1	Linear			0.371509	1	Linear			0.525497	2.09111	NonLinear
coral1	3698	NR_038379,NR_036530,NR_036539,NR_033797,NR_037869,NR_046264,NR_026885,NR_026891,NR_029408,NR_038921,NR_002186,NR_027408,NR_046448,NR_029407,NR_026835,NR_027282,NR_125730,NR_037593,NM_012248,NM_017956,NM_001017970,NM_032553,NM_001293628,NR_110616,NM_018285,NM_022725,NR_103767,NR_047502,NR_038971,NR_033732,NR_028090,NR_027451,NR_026849,NR_024490,NR_002719,NR_003281,NR_003033,NR_003028,NR_002973,NR_…	0.378277	1.38351	Linear			0.640691	1.20903	Linear			0.937645	1	Linear			0.247344	2.87348	NonLinear			0.227794	1.52185	NonLinear
darkgrey	280	NM_001202504,NM_005346,NM_005345,NM_001114618,NM_004355,NM_001025159,NM_006044,NM_203416,NM_003609,NM_005514,NM_016293,NM_172231,NM_001119,NM_177423,NM_016151,NM_001252103,NM_030662,NM_001126131,NM_002541,NM_000528,NM_032152,NM_000188,NM_000546,NM_016222,NM_022552,NM_003204,NM_002560,NM_012401,NM_019088,NM_014977,NM_006297,NM_181798,NM_004592,NM_007346,NM_001128827,NM_001128852,NM_004486,NM_00128…	0.00668467	2.25159	NonLinear	*		0.027844	1.78723	NonLinear	*		0.229258	1	Linear			0.00314084	1.14358	Linear	*		0.00482713	2.84152	NonLinear	*
darkmagenta	5788	NR_045207,NR_037665,NR_046285,NR_026900,NR_027046,NR_024456,NR_037701,NR_024618,NR_026659,NR_027025,NR_027406,NR_046273,NR_027283,NR_026880,NR_036511,NR_003288,NR_003542,NR_024013,NR_026664,NR_026998,NR_036515,NR_045112,NR_026967,NR_002454,NR_122124,NR_125382,NM_001301033,NM_001135789,NM_032855,NM_001286471,NR_125373,NR_037642,NM_003309,NR_111904,NR_110834,NM_016943,NR_109828,NM_022304,NM_002229,…	0.00205823	2.65415	NonLinear	*		0.00456503	1	Linear	*		0.0424205	1	Linear	*		0.00176343	1.61239	NonLinear	*		0.00152069	3.52602	NonLinear	*
floralwhite	266	NR_036504,NR_036520,NR_103861,NR_110764,NR_046085,NR_027277,NR_120386,NR_120649,NR_033374,NM_130464,NM_001290050,NR_110016,NR_110725,NR_003612,NR_104644,NR_103715,NR_048543,NR_038859,NR_038436,NR_027447,NR_026809,NR_003571,NM_000843,NR_046456,NM_001198815,NM_001195605,NR_026710,NM_001134659,NM_023016,NM_001134657,NR_037676,NR_024348,NR_024233,NR_003082,NR_001288,NM_001303531,NM_006883,NM_019607,N…	0.602722	1.86328	NonLinear			0.475388	1.71184	NonLinear			0.570209	1	Linear			0.435308	1	Linear			0.258092	2.16727	NonLinear
grey	4728	NR_003682,NR_038935,NR_073404,NR_111942,NR_110065,NR_110553,NR_110413,NR_110209,NR_120338,NR_024489,NR_110917,NR_125401,NR_125849,NM_004188,NM_016381,NM_001287737,NM_032428,NM_001282335,NM_032099,NM_032096,NM_032089,NM_032086,NM_032054,NM_032094,NM_032090,NR_108027,NR_125392,NR_123715,NM_001301083,NR_026855,NR_003004,NM_001204504,NR_111903,NR_045667,NR_039891,NM_203407,NM_001285448,NM_001159542,N…	0.32481	4.29875	NonLinear			0.531377	1.00003	Linear			0.384142	1	Linear			0.449222	1	Linear			0.618576	1	Linear
lightcyan	234	NR_024594,NR_110409,NR_105018,NR_110396,NR_033838,NR_027253,NR_026902,NR_110837,NR_024498,NR_110049,NR_125409,NR_125909,NR_046422,NR_046213,NR_027039,NR_026974,NR_024458,NR_024616,NR_036497,NR_033890,NR_046455,NM_001251877,NM_054031,NR_027701,NR_033796,NR_027258,NM_001012414,NM_022566,NM_058219,NR_037934,NR_027232,NR_001568,NR_003262,NR_126452,NM_018958,NR_130107,NR_037803,NR_126441,NR_045385,NM_…	0.587387	1.74069	NonLinear			0.413804	1.81972	NonLinear			0.616101	1.36722	Linear			0.95115	1	Linear			0.292132	2.62642	NonLinear
lightpink4	630	NR_026674,NR_024491,NR_024492,NR_036505,NR_024440,NR_110415,NR_027378,NR_003671,NR_038320,NR_026984,NR_036533,NR_110183,NR_037845,NR_110051,NR_103774,NR_110650,NR_110281,NR_104178,NR_110077,NR_046088,NR_110693,NR_109900,NR_105057,NR_110757,NR_110883,NR_027078,NR_038340,NR_109948,NR_037847,NR_034127,NR_077236,NR_033966,NR_029378,NR_110741,NR_121582,NR_121638,NR_125434,NR_122047,NM_001105520,NR_121…	0.42651	1	Linear			0.149719	1	Linear			0.673285	1	Linear			0.632431	1	Linear			0.402602	1	Linear
lightsteelblue	50	NR_026655,NR_046107,NR_048536,NR_103711,NR_029385,NR_002936,NM_013937,NM_001126334,NR_002319,NR_033781,NR_002944,NM_001076,NM_001195278,NM_001145079,NM_152279,NM_002430,NM_000529,NM_024861,NM_153839,NM_001146028,NM_024577,NM_001164688,NM_007286,NM_014935,NM_018584,NM_212555,NM_001080418,NM_019027,NM_005909,NM_001012419,NM_000778,NR_027121,NR_038998,NR_015361,NR_015379,NR_033770,NR_119374,NR_10381…	0.323184	1	Linear			0.215895	1	Linear			0.765304	1	Linear			0.329566	1	Linear			0.437543	1	Linear
maroon	426	NR_034085,NR_034022,NR_046216,NR_110695,NR_027439,NR_039980,NR_109994,NR_110867,NR_120684,NR_125732,NR_073396,NR_047005,NR_038444,NR_023386,NR_003255,NR_003595,NR_001575,NR_027995,NR_002594,NR_002728,NR_109833,NR_047469,NM_145039,NM_001047980,NM_001282321,NR_026768,NR_073405,NR_033408,NM_152903,NM_016202,NR_026981,NR_002718,NR_037864,NR_126038,NM_001187,NR_130931,NM_001305225,NM_015083,NM_0011146…	0.735132	1.04267	Linear			0.573642	1.50281	NonLinear			0.29589	1	Linear			0.448784	1	Linear			0.582834	1.66928	NonLinear
orangered4	880	NM_005194,NM_001243084,NR_027251,NM_005479,NR_036461,NM_001126049,NM_001002255,NM_003512,NM_001024599,NM_175884,NM_020412,NM_003516,NM_012083,NR_103549,NR_103718,NM_001243423,NM_032138,NM_032330,NM_001029955,NM_181791,NM_006242,NM_001199838,NR_036534,NM_001174108,NM_003528,NM_004040,NM_003526,NM_175876,NM_001359,NM_004334,NM_001560,NM_022977,NM_177438,NM_020791,NM_013396,NM_002865,NM_001042414,NM…	0.06157	1.26153	Linear			0.0551873	1.50281	NonLinear			0.12932	1.68536	NonLinear			0.0273358	1	Linear	*		0.140359	1	Linear
skyblue3	128	NR_003001,NR_000025,NR_004387,NR_003010,NR_003008,NR_003006,NM_003542,NR_002979,NR_004403,NR_003002,NR_002954,NM_001012,NM_001017,NM_021104,NM_001866,NM_022551,NM_016497,NM_001118890,NM_000994,NM_005034,NM_016304,NM_006886,NM_003329,NM_001042635,NM_001048241,NM_000996,NM_001010,NM_001867,NM_004894,NM_003096,NM_145859,NM_000462,NM_018480,NM_032901,NM_004546,NM_004450,NM_001006,NM_004545,NM_199123,…	0.233897	6.70593	NonLinear			0.917556	1	Linear			0.509844	1.12434	Linear			0.730547	1	Linear			0.266136	2.56529	NonLinear

## Sheet: eigen-AS
			Total PCL					Re-experiencing					Avoidance					Numbing					Hyperarousal
module	n_AS	AS_list	pvalue	edf	type	significant		pvalue	edf	type	significant		pvalue	edf	type	significant		pvalue	edf	type	significant		pvalue	edf	type	significant
black	209	ABHD14B:A3,ALG9:A3,ARFRP1:A3,B4GALT3:A3,BCYRN1_and_ZMYM3_and_INGX_and_CXCR3_and_CXorf49B_and_CXorf49:A3,C12orf57:A3,CALHM2:A3,CCDC88A:A3,CDK12:A3,CYB561D1:A3,DDX54_and_MIR7106:A3,DGKZ_and_MIR4688:A3,DLG1_and_MIR4797:A3,ECI2:A3,EI24:A3,FTSJ1:A3,GBGT1:A3,GCDH:A3,GPATCH4:A3,KNSTRN:A3,LONRF3:A3,MED24_and_MIR6884_and_SNORD124:A3,MLLT4:A3,MLLT4:A3,MLLT4:A3,NOS3:A3,PITPNM1:A3,PTBP2:A3,RIC3:A3,RPL32_and_…	0.372475	1	Linear			0.480602	1	Linear			0.840635	1.28567	Linear			0.512777	1.52947	NonLinear			0.239466	1	Linear
blue	2559	ABCC10_and_MIR6780B:A3,ABI1:A3,ACSF3:A3,ADAM15:A3,ADAMTS10:A3,ADAT1:A3,AES:A3,AFG3L1P:A3,AFG3L1P:A3,AFTPH_and_MIR4434:A3,AIFM3:A3,AKAP13:A3,ALG13:A3,ALG13:A3,ALPK1:A3,ANAPC15:A3,ANAPC5:A3,ANGPT2:A3,ANKRD11:A3,AP2A2:A3,API5:A3,APOBEC3A_and_APOBEC3A_B_and_APOBEC3B:A3,APRT:A3,ARFRP1:A3,ARHGDIA:A3,ARMCX3:A3,ARMCX4:A3,ARNT:A3,ARNTL:A3,ARPC1A:A3,ARPC3:A3,ATF7IP:A3,ATL2:A3,ATP2A3:A3,ATPIF1:A3,ATXN7L1:A3…	0.106244	1	Linear			0.223659	1	Linear			0.165793	1	Linear			0.00134667	8.77027	NonLinear	*		0.164601	1	Linear
brown	2467	ABCB4:A3,ABCG2:A3,ABI2:A3,ABLIM3:A3,ACIN1:A3,ACIN1:A3,ADAM15:A3,ADAR:A3,ADPGK:A3,AFG3L1P:A3,AFG3L1P:A3,ALDH6A1:A3,ALS2CL:A3,ANK1_and_MIR486-1:A3,ANKLE1:A3,ANKRD54_and_MIR658:A3,AP2S1:A3,AP3S2_and_C15orf38-AP3S2_and_MIR5094_and_ARPIN:A3,AP4B1:A3,APOL1:A3,ARHGAP5:A3,ARMCX4:A3,ARNT:A3,ARNT:A3,ARPC4_and_ARPC4-TTLL3_and_TTLL3:A3,ASCC2:A3,ASNS:A3,ASRGL1:A3,ATF3:A3,ATG5:A3,BANP:A3,BAZ2B_locus1:A3,BBS4:A…	0.162223	1.58175	NonLinear			0.190604	6.78171	NonLinear			0.167104	1	Linear			0.00166011	8.743	NonLinear	*		0.166977	1.12313	Linear
green	342	AFF1:A3,AKT3:A3,ARL6IP4:A3,ATG16L1_and_SCARNA5_and_SCARNA6:A3,BCKDHA:A3,BCLAF1:A3,BRF1:A3,BTN3A1:A3,CAST:A3,CDV3:A3,CEP170B:A3,CES1:A3,CIRBP:A3,DCTN3:A3,DGKZ_and_MIR4688:A3,FAM104A:A3,GPS1:A3,HES6:A3,IRF5:A3,ITPK1:A3,KANK2:A3,KANSL3:A3,KIF21B:A3,MAN2C1:A3,MEPCE:A3,MID1IP1:A3,MIXL1:A3,MKNK2:A3,NDC1:A3,NFKB2:A3,NOL8:A3,PHF6:A3,POU2F2:A3,POU2F2:A3,PPP6R3:A3,PSPC1:A3,QKI:A3,RABL2B:A3,RPS6KA4_and_MIR1…	3.25002e-06	3.99816	NonLinear	*		0.0239945	3.9435	NonLinear	*		0.447401	1	Linear			0.00103954	3.04371	NonLinear	*		1.75723e-05	3.70827	NonLinear	*
greenyellow	56	ATG4D_and_MIR1238:A3,HSH2D:A3,LPPR2:A3,SERPINA1:A3,BCAP31:A5,COPB2:A5,GTF3C1:A5,HSH2D:A5,KMT2A:A5,LPPR2:A5,N4BP2L2_and_MINOS1P1_and_N4BP2L2-IT2:A5,N4BP2L2_and_MINOS1P1_and_N4BP2L2-IT2:A5,PSMG3-AS1:A5,SNX10:A5,TRAPPC6A:A5,AEBP2:AF,BBIP1:AF,BCAP31:AF,C9orf69:AF,CUX1:AF,GAS7:AF,KANSL3:AF,LATS1:AF,MADD:AF,MADD:AF,MED15:AF,MKKS:AF,PLAGL1_and_HYMAI:AF,SPN:AF,CLIC5:AL,FAM86B3P:AL,KIAA1598:AL,AEBP2:RI,GP…	0.528777	1	Linear			0.700093	1	Linear			0.874518	1	Linear			0.632697	1	Linear			0.308299	4.72818	NonLinear
magenta	79	C18orf32_and_RPL17-C18orf32_and_RPL17_and_SNORD58C_and_SNORD58A_and_SNORD58B:A3,GLRX:A3,PHYKPL:A3,RPS24:A3,CASP8AP2:A5,EEF1D:A5,ENY2:A5,GLRX:A5,HINT1:A5,HMGB2:A5,LSM1:A5,NUDT3_and_RPS10-NUDT3_and_RPS10:A5,RPL6:A5,SMG7:A5,SNHG8_and_SNORA24:A5,SNX2:A5,UBL5:A5,WDR89:A5,ABAT:AF,BID_and_MIR3198-1:AF,BTBD10:AF,GRAP2:AF,HIPK3:AF,HIPK3:AF,KCNJ15:AF,MSL2:AF,REST:AF,SEPT9:AF,SEPT9:AF,SEPT9:AF,SSB:AF,TNFAIP…	0.201307	1.75346	NonLinear			0.338815	5.0741	NonLinear			0.193532	1.47824	Linear			0.196969	1.33751	Linear			0.179344	2.3485	NonLinear
pink	132	CDKL1:A3,FAM122B:A3,IL1R1:A3,NFYC_and_MIR30E_and_MIR30C1:A3,SRGAP2B_and_SRGAP2C_and_SRGAP2_and_SRGAP2D_locus2:A3,SYNE2:A3,ZNF493:A3,ACTR6:A5,CCDC7:A5,CCPG1_and_DYX1C1-CCPG1_and_MIR628_and_DYX1C1:A5,CFAP97:A5,CLDND1:A5,DNAJC19:A5,EXOC1:A5,FAM214A:A5,GABPA:A5,HNRNPA1_and_HNRNPA1P10:A5,LDLRAD4_and_MIR5190_and_MIR4526:A5,MCM8:A5,NPL:A5,PTGES3:A5,SH3YL1:A5,SNRPB2:A5,TFG:A5,THOC7:A5,UFM1:A5,USP8:A5,ZCC…	0.869067	1	Linear			0.957182	1	Linear			0.774867	1.14538	Linear			0.621102	4.70233	NonLinear			0.861219	1	Linear
purple	62	BUB3:A3,LIG1:A3,OSBP2_and_MIR3200:A3,PPM1B:A3,QKI:A3,SOAT1:A3,CAB39:A5,CNST:A5,INPP4A:A5,KRIT1:A5,LIG1:A5,PAXBP1:A5,RPL15:A5,SLC35F5_and_MIR4782:A5,TAF12:A5,BACH1:AF,CAB39:AF,CLK1:AF,ENTPD1:AF,FOXP1_and_MIR1284:AF,KCNJ15:AF,SELPLG:AF,SEPT9:AF,SEPT9:AF,SLC45A4:AF,YWHAZ:AF,YWHAZ:AF,YWHAZ:AF,ZNF655:AF,CD44:AL,CD55:AL,IL1RAP:AL,INPP4A:AL,MED23:AL,NBR1:AL,RALGAPA1_and_RALGAPA1P:AL,RCOR3:AL,SRP19:AL,ZN…	0.000863103	5.67002	NonLinear	*		0.13837	3.48363	NonLinear			0.316068	1	Linear			0.0209446	4.1261	NonLinear	*		0.000493461	3.78875	NonLinear	*
red	329	ABCE1:A3,ACSS1:A3,AP4E1_and_DCAF13P3:A3,ARL6IP4:A3,BLM:A3,CBR1:A3,CDK5RAP1:A3,CELF1:A3,CELF1:A3,CELF1:A3,CELF1:A3,CLDND1:A3,CRBN:A3,DNAJC25_and_DNAJC25-GNG10_and_GNG10:A3,DOCK1:A3,EEF1B2_and_SNORD51_and_SNORA41:A3,FCGR3B:A3,G6PC:A3,GZMM:A3,HSD11B1L:A3,ISOC2:A3,JOSD2:A3,KRBA1:A3,LACTB:A3,LOC100499484_and_LOC100499484-C9ORF174_and_CCDC180:A3,LRCH4_and_ZASP:A3,LYSMD3:A3,MAP4K4:A3,MAP4K4:A3,MEF2C:A3,…	0.0179693	2.9375	NonLinear	*		0.171982	4.22532	NonLinear			0.214707	1.00737	Linear			0.0252868	1.94855	NonLinear	*		0.0561517	2.00412	NonLinear
tan	53	AZIN2:A3,CHD4_and_SCARNA11:A3,ACTG1:A5,ATRN:A5,HNRNPU:A5,LMNB1:A5,LOC146880:A5,RALGAPB:A5,SLC52A2:A5,TRIB2_and_MIR3125:A5,UBL7-AS1:A5,ADAR:AF,BAZ2A:AF,C5orf24:AF,CMPK2:AF,DOCK10_and_MIR4439:AF,ELMSAN1:AF,HNRNPL:AF,IDH2:AF,METTL9:AF,MGAT1:AF,NBR1:AF,NUP50:AF,ODC1_and_SNORA80B:AF,OTUD5:AF,PANK1_and_MIR107:AF,PAPOLA:AF,PRSS23:AF,RCAN3:AF,RCAN3:AF,RFFL_and_RAD51L3-RFFL_and_RAD51D:AF,RNF14:AF,RNF14:AF…	0.303202	2.07078	NonLinear			0.660112	1.45716	Linear			0.989405	1	Linear			0.205029	1.75362	NonLinear			0.228454	2.03581	NonLinear
turquoise	5310	ABHD11:A3,ABLIM2:A3,ABTB1:A3,ACBD4:A3,ACBD4:A3,ACD:A3,ACD:A3,ACP1:A3,ADAM8:A3,ADNP-AS1:A3,AGTPBP1:A3,AHCYL2:A3,AIFM2:A3,ALDH1L2:A3,ALDH1L2:A3,ALKBH6:A3,ALOX5:A3,ALS2CR12:A3,ALS2CR12:A3,AMER3:A3,AMT_and_NICN1:A3,ANAPC15:A3,ANKFY1:A3,ANKHD1_and_ANKHD1-EIF4EBP3_and_EIF4EBP3:A3,ANKRD26:A3,ANO5:A3,AOC3:A3,AP1B1_and_MIR3653_and_SNORD125:A3,AP1G2:A3,APBB1:A3,APBB2:A3,APPL2:A3,APTX:A3,ARAF:A3,ARFGAP1_and…	0.756584	1	Linear			0.433768	1	Linear			0.538953	1	Linear			0.776288	1	Linear			0.737698	1	Linear
yellow	473	AIG1:A3,ANKRD42:A3,ANP32E:A3,APH1A:A3,APTX:A3,ARL4A:A3,ASPH:A3,BTN2A1:A3,C1orf131:A3,CCDC51:A3,CD19:A3,CDV3:A3,CLK2:A3,CPNE1_and_RBM12:A3,CUL4A_and_MIR8075:A3,DALRD3_and_MIR425_and_MIR191:A3,DCTN3:A3,DDX11:A3,DEPDC5:A3,DERL1:A3,EPB41L3:A3,FAM189B:A3,FAM65B:A3,FCGR2B:A3,FGD3:A3,GBGT1:A3,GPR56:A3,HDAC9:A3,ILF3:A3,KIAA0430_and_MIR6506:A3,KIAA0430_and_MIR6506:A3,LARP4:A3,LGALS9:A3,LOC643072:A3,MBD1:A…	0.262748	1	Linear			0.474406	1	Linear			0.2864	1	Linear			0.0138024	8.59488	NonLinear	*		0.259377	1	Linear
