# Supplementary material for: Mapping the transcriptomics landscape of post-traumatic stress disorder symptom dimensions in World Trade Center responders
Source: Transl Psychiatry. 2021 May 24;11:310. doi: 10.1038/s41398-021-01431-6 (PMC8144574; doi:10.1038/s41398-021-01431-6)
Supplement: Supplementary file 12 — Supplementary Table 5 [file 41398_2021_1431_MOESM12_ESM.xlsx]

## Sheet: salmon4
GO						Canonical Pathway
ONTOLOGY	ID	Description	pvalue	qvalue		ID	Description	pvalue	qvalue
CC	GO:0031091	platelet alpha granule	2.48e-20	3.81e-18		hsa04512	ECM-receptor interaction	8.31333e-07	7.61326e-05
BP	GO:0002576	platelet degranulation	1.69e-19	2.41e-16		hsa04611	Platelet activation	8.36357e-06	0.000382963
CC	GO:0031093	platelet alpha granule lumen	2.27e-13	1.74e-11		hsa04510	Focal adhesion	2.35018e-05	0.000717425
BP	GO:0007596	blood coagulation	1.39e-12	6.4e-10		hsa04540	Gap junction	0.000176477	0.00404039
BP	GO:0007599	hemostasis	1.72e-12	6.4e-10		hsa04810	Regulation of actin cytoskeleton	0.000304484	0.00557687
BP	GO:0050817	coagulation	1.8e-12	6.4e-10		hsa04530	Tight junction	0.000501246	0.00765059
CC	GO:0031092	platelet alpha granule membrane	5.94e-11	3.04e-09		hsa05412	Arrhythmogenic right ventricular cardiomyopathy	0.00115567	0.0139593
BP	GO:0030168	platelet activation	2.54e-08	7.22e-06		hsa05205	Proteoglycans in cancer	0.00137657	0.0139593
BP	GO:0061041	regulation of wound healing	1.83e-07	4.34e-05		hsa04015	Rap1 signaling pathway	0.00155759	0.0139593
BP	GO:0007160	cell-matrix adhesion	2.47e-07	5.03e-05		hsa04610	Complement and coagulation cascades	0.001669	0.0139593

## Sheet: darkorange
GO						Canonical Pathway
ONTOLOGY	ID	Description	pvalue	qvalue		ID	Description	pvalue	qvalue
BP	GO:0016570	histone modification	1.66361e-12	6.04153e-09		hsa04330	Notch signaling pathway	2.24409e-06	0.000536218
CC	GO:0016607	nuclear speck	2.44618e-11	1.01452e-08		hsa04919	Thyroid hormone signaling pathway	1.08302e-05	0.00129392
BP	GO:0006397	mRNA processing	9.69222e-11	1.7599e-07		hsa05166	Human T-cell leukemia virus 1 infection	7.69754e-05	0.00613102
MF	GO:0045296	cadherin binding	2.9574e-10	1.76821e-07		hsa05131	Shigellosis	0.000184993	0.00848951
BP	GO:0006476	protein deacetylation	3.18024e-09	3.84976e-06		hsa04910	Insulin signaling pathway	0.000195555	0.00848951
BP	GO:0018205	peptidyl-lysine modification	5.61872e-09	5.10121e-06		hsa03040	Spliceosome	0.000213173	0.00848951
BP	GO:0035601	protein deacylation	1.94722e-08	1.3949e-05		hsa05203	Viral carcinogenesis	0.00050636	0.0172848
BP	GO:0098732	macromolecule deacylation	2.30461e-08	1.3949e-05		hsa05220	Chronic myeloid leukemia	0.000717409	0.0214279
BP	GO:0016575	histone deacetylation	5.25865e-08	2.72817e-05		hsa05211	Renal cell carcinoma	0.00122944	0.0326412
MF	GO:0003713	transcription coactivator activity	7.89433e-08	1.6372e-05		hsa05135	Yersinia infection	0.00170097	0.0399377

## Sheet: lightpink4
GO						Canonical Pathway
ONTOLOGY	ID	Description	pvalue	qvalue		ID	Description	pvalue	qvalue
BP	GO:0051607	defense response to virus	9.09803e-43	7.77642e-40		hsa05160	Hepatitis C	7.80723e-11	3.94471e-09
BP	GO:0009615	response to virus	5.52875e-40	2.36281e-37		hsa05164	Influenza A	2.09911e-10	5.303e-09
BP	GO:0034340	response to type I interferon	2.70596e-32	7.7096e-30		hsa04621	NOD-like receptor signaling pathway	3.6368e-10	6.12514e-09
BP	GO:0060337	type I interferon signaling pathway	8.19466e-31	1.40085e-28		hsa05162	Measles	5.01011e-10	6.32857e-09
BP	GO:0071357	cellular response to type I interferon	8.19466e-31	1.40085e-28		hsa05171	Coronavirus disease - COVID-19	7.14332e-08	7.21851e-07
BP	GO:0034341	response to interferon-gamma	2.89441e-23	4.12327e-21		hsa05169	Epstein-Barr virus infection	2.71436e-07	2.28577e-06
BP	GO:0060333	interferon-gamma-mediated signaling pathway	6.40833e-23	7.82491e-21		hsa05168	Herpes simplex virus 1 infection	1.11536e-05	8.0507e-05
BP	GO:0048525	negative regulation of viral process	9.40322e-23	9.58573e-21		hsa04622	RIG-I-like receptor signaling pathway	1.67589e-05	0.000105846
BP	GO:0045071	negative regulation of viral genome replication	1.00933e-22	9.58573e-21		hsa04623	Cytosolic DNA-sensing pathway	0.000201003	0.00112844
BP	GO:1903901	negative regulation of viral life cycle	3.487e-22	2.98047e-20		hsa05161	Hepatitis B	0.00088454	0.00446925

## Sheet: skyblue2
GO						Canonical Pathway
ONTOLOGY	ID	Description	pvalue	qvalue		ID	Description	pvalue	qvalue
BP	GO:0002446	neutrophil mediated immunity	2.42865e-13	9.12407e-10		hsa05132	Salmonella infection	5.20444e-18	1.15046e-15
BP	GO:0043312	neutrophil degranulation	1.19614e-12	1.29124e-09		hsa05130	Pathogenic Escherichia coli infection	3.02209e-12	3.34021e-10
BP	GO:0002283	neutrophil activation involved in immune response	1.3299e-12	1.29124e-09		hsa05131	Shigellosis	5.43839e-08	4.00723e-06
BP	GO:0042119	neutrophil activation	1.37482e-12	1.29124e-09		hsa04144	Endocytosis	1.09829e-07	6.06949e-06
BP	GO:0006914	autophagy	3.84019e-11	2.4045e-08		hsa04142	Lysosome	1.86795e-07	8.25832e-06
BP	GO:0061919	process utilizing autophagic mechanism	3.84019e-11	2.4045e-08		hsa04722	Neurotrophin signaling pathway	2.10512e-06	7.75571e-05
BP	GO:0071900	regulation of protein serine/threonine kinase activity	4.11228e-10	2.20702e-07		hsa05135	Yersinia infection	2.65676e-06	8.38976e-05
BP	GO:0048193	Golgi vesicle transport	9.21248e-10	4.32623e-07		hsa05100	Bacterial invasion of epithelial cells	4.54461e-06	0.000125575
BP	GO:0010506	regulation of autophagy	3.20374e-09	1.33733e-06		hsa04145	Phagosome	6.34595e-06	0.000155865
MF	GO:0004674	protein serine/threonine kinase activity	6.83222e-09	4.45892e-06		hsa04662	B cell receptor signaling pathway	4.45623e-05	0.00098506
